# Supplementary material for: Comparative gene annotation and orthology assignments across 301 species of Drosophilidae
Source: PLoS Biol. 2026 Feb 18;24(2):e3003663. doi: 10.1371/journal.pbio.3003663 (PMC12928591; doi:10.1371/journal.pbio.3003663)
Supplement: S2 Table — (XLSX) [file pbio.3003663.s007.xlsx]

## Sheet: Sheet1
FBgn ID	Gene Name	FPKM
FBgn0004045	Yp1	1377155
FBgn0066084	RpL41	1351777
FBgn0031176	whe	927806
FBgn0003377	Sgs7	751405
FBgn0250815	Jon65Aiv	694612
FBgn0284245	eEF1α1	561202
FBgn0011669	Mst57Db	506912
FBgn0032505	CG16826	498204
FBgn0028583	lcs	496842
FBgn0003374	Sgs4	473689
FBgn0085249	CG34220	467666
FBgn0023170	RpL39	466821
FBgn0002535	Lcp4	461498
FBgn0266455	CG45080	422792
FBgn0026372	RpL23A	404548
FBgn0003942	RpS27A	402872
FBgn0004047	Yp3	395272
FBgn0005391	Yp2	382916
FBgn0034138	RpS15	359799
FBgn0003274	RpLP2	357361
FBgn0010078	RpL23	354060
FBgn0010019	Cyp4g1	352865
FBgn0287423	Nplp2	345139
FBgn0002579	RpL36	330083
FBgn0285948	RpL27A	328503
FBgn0085195	CG34166	325783
FBgn0032987	RpL21	324917
FBgn0003941	RpL40	311856
FBgn0036091	CG18628	308024
FBgn0002593	RpLP1	304539
FBgn0003378	Sgs8	302887
FBgn0039685	Obp99b	293379
FBgn0002563	Lsp1β	291888
FBgn0285949	RpL31	290662
FBgn0000044	Act57B	288905
FBgn0002868	MtnA	287350
FBgn0086472	RpS25	285326
FBgn0019936	RpS20	281290
FBgn0016726	RpL29	281136
FBgn0017579	RpL14	280922
FBgn0010409	RpL18A	279594
FBgn0003356	Jon99Cii	278577
FBgn0010411	RpS18	277922
FBgn0005533	RpS17	275942
FBgn0000042	Act5C	272569
FBgn0002565	Lsp2	272288
FBgn0266599	Hsc70-4	268917
FBgn0037351	RpL13A	266529
FBgn0003517	sta	261720
FBgn0003373	Sgs3	257901
FBgn0000640	Fbp2	256091
FBgn0002622	RpS3	253994
FBgn0039757	RpS7	247916
FBgn0000639	Fbp1	244900
FBgn0002626	RpL32	244851
FBgn0002940	ninaE	240120
FBgn0039713	RpS8	240110
FBgn0002534	Lcp3	238709
FBgn0000055	Adh	233921
FBgn0031980	RpL36A	233738
FBgn0033912	RpS23	232956
FBgn0039857	RpL6	230075
FBgn0039359	RpL27	226667
FBgn0003884	αTub84B	224420
FBgn0284243	βTub56D	223479
FBgn0261599	RpS29	219495
FBgn0000559	eEF2	219381
FBgn0283461	Drs	217726
FBgn0262623	CG43147	216405
FBgn0261592	RpS6	212724
FBgn0035665	Jon65Aiii	211898
FBgn0020618	Rack1	211782
FBgn0263597	Acp98AB	211467
FBgn0036825	RpL26	211202
FBgn0261602	RpL8	210157
FBgn0031561	IM33	208766
FBgn0010408	RpS9	208012
FBgn0002564	Lsp1γ	206742
FBgn0038834	RpS30	205416
FBgn0014026	RpL7A	204526
FBgn0035753	RpL18	203537
FBgn0028697	RpL15	197846
FBgn0262099	CG42852	191786
FBgn0003357	Jon99Ciii	191626
FBgn0003279	RpL4	190820
FBgn0286213	RpS12	189904
FBgn0285952	eEF5	188807
FBgn0261596	RpS24	187384
FBgn0036213	RpL10Ab	187368
FBgn0032400	CG6770	187367
FBgn0004867	RpS2	186642
FBgn0004427	LysD	185775
FBgn0285950	RpL19	183168
FBgn0003360	sesB	182910
FBgn0015521	RpS21	179509
FBgn0015756	RpL9	179290
FBgn0020910	RpL3	178147
FBgn0035886	Jon66Ci	177823
FBgn0010265	RpS13	177748
FBgn0028416	Met75Ca	177176
FBgn0028415	Met75Cb	176913
FBgn0034743	RpS16	176399
FBgn0045823	vsg	172701
FBgn0010412	RpS19a	171275
FBgn0086710	RpL30	170093
FBgn0085241	CG34212	167138
FBgn0040827	CG13315	166649
FBgn0033699	RpS11	166433
FBgn0005585	Calr	166408
FBgn0051439	Muc96D	165393
FBgn0029785	RpL35	164785
FBgn0002562	Lsp1α	164292
FBgn0261608	RpL37A	164002
FBgn0010198	RpS15Aa	163676
FBgn0013325	RpL11	163595
FBgn0040060	yip7	162477
FBgn0002531	Lcp1	161877
FBgn0261597	RpS26	160024
FBgn0039300	RpS27	159663
FBgn0017545	RpS3A	157626
FBgn0039830	ATPsynC	156750
FBgn0037328	RpL35A	156604
FBgn0004403	RpS14a	155255
FBgn0024733	RpL10	154855
FBgn0003863	αTry	153300
FBgn0000100	RpLP0	153064
FBgn0030136	RpS28b	152187
FBgn0029897	RpL17	149709
FBgn0000150	awd	149596
FBgn0002863	Acp95EF	149501
FBgn0259971	CG42481	148715
FBgn0011695	EbpIII	147754
FBgn0011668	Mst57Da	146906
FBgn0001233	Hsp83	146170
FBgn0040733	BomS6	145948
FBgn0032518	RpL24	143414
FBgn0011284	RpS4	143039
FBgn0031066	COX6B	142911
FBgn0002590	RpS5a	141627
FBgn0262736	Vha16-1	140713
FBgn0030616	RpL37-1	140124
FBgn0002773	Mlc2	140078
FBgn0003375	Sgs5	138089
FBgn0260226	CG42500	137362
FBgn0002533	Lcp2	137183
FBgn0005593	RpL7	136552
FBgn0034968	RpL12	134715
FBgn0020238	14-3-3ε	133010
FBgn0031653	Jon25Biii	131527
FBgn0010357	βTry	131084
FBgn0011272	RpL13	127448
FBgn0020906	Jon25Bi	125795
FBgn0004590	Eig71Ec	123729
FBgn0064225	RpL5	123458
FBgn0004592	Eig71Ee	122224
FBgn0036024	CG18180	121533
FBgn0285947	RpS10b	121069
FBgn0037686	RpL34b	120809
FBgn0011726	tsr	120575
FBgn0033774	CG12374	120404
FBgn0035422	RpL28	120324
FBgn0015221	Fer2LCH	119397
FBgn0085353	CG34324	118766
FBgn0001942	eIF4A	115931
FBgn0040718	CG15353	114764
FBgn0040007	RpL38	113160
FBgn0284248	Cyt-c-p	112158
FBgn0031654	Jon25Bii	111662
FBgn0010425	εTry	111134
FBgn0010217	ATPsynβ	109616
FBgn0013954	Fkbp12	108537
FBgn0034802	CNBP	107671
FBgn0019624	COX5A	106185
FBgn0052762	CG32762	105639
FBgn0001092	Gapdh2	105425
FBgn0026562	SPARC	105127
FBgn0020644	Lcp65Ab1	104500
FBgn0039777	Jon99Fii	104182
FBgn0015288	RpL22	104161
FBgn0026084	cib	103099
FBgn0029176	eEF1γ	99388
FBgn0286818	Pdi	99386
FBgn0040959	Peritrophin-15a	99291
FBgn0040793	COX7B	96565
FBgn0000056	Adhr	92214
FBgn0034470	Obp56d	91829
FBgn0011211	blw	91716
FBgn0037913	fabp	91218
FBgn0029990	CG2233	90851
FBgn0037874	Tctp	89266
FBgn0086904	Nacα	87949
FBgn0014391	sun	87711
FBgn0001091	Gapdh1	87345
FBgn0015031	cype	84213
FBgn0265297	pAbp	83966
FBgn0263762	CG43679	83420
FBgn0035926	Acbp5	82853
FBgn0040606	CG6503	82804
FBgn0040653	Dso1	82661
FBgn0015222	Fer1HCH	81356
FBgn0052198	CG32198	80412
FBgn0028737	eEF1β	79097
FBgn0000116	Argk1	78438
FBgn0036717	CG13731	78421
FBgn0013981	His4r	78246
FBgn0052230	ND-MLRQ	77711
FBgn0262484	CG43074	77154
FBgn0004629	Cys	76510
FBgn0004432	Cyp1	75937
FBgn0032833	COX4	75900
FBgn0001218	Hsc70-3	75874
FBgn0025578	Lcp9	75511
FBgn0000121	Arr2	75376
FBgn0002772	Mlc1	74901
FBgn0261853	CG42782	73994
FBgn0086687	Desat1	73799
FBgn0033663	ERp60	73407
FBgn0004169	up	72876
FBgn0000181	bic	72385
FBgn0020508	Ag5r2	72052
FBgn0034877	levy	71871
FBgn0039682	Obp99c	71481
FBgn0001224	Hsp23	71289
FBgn0016691	ATPsynO	71027
FBgn0002789	Mp20	70588
FBgn0264922	Sumo	70296
FBgn0263911	COX8	69439
FBgn0250832	Dup99B	69376
FBgn0014184	Oda	69014
FBgn0085256	CG34227	68514
FBgn0001149	GstD1	68337
FBgn0033725	Cpr49Ac	67628
FBgn0036106	CG6409	67599
FBgn0000046	Act87E	67398
FBgn0013770	CtsL1	67062
FBgn0040717	Nplp4	66485
FBgn0033268	Obp44a	66174
FBgn0015010	Ag5r	66014
FBgn0038271	UQCR-C1	65973
FBgn0053192	MtnD	65600
FBgn0033820	CG4716	65280
FBgn0010612	ATPsynG	65241
FBgn0035032	ATPsynF	65118
FBgn0067905	Dso2	65069
FBgn0033926	Arc1	64255
FBgn0083936	Acp54A1	63896
FBgn0014020	Rho1	63465
FBgn0034753	CG2852	63039
FBgn0000064	Ald1	61254
FBgn0283536	Vha13	60989
FBgn0026409	Mpcp2	60918
FBgn0034901	CG11300	60540
FBgn0010387	Acbp2	60487
FBgn0001114	Glt	60230
FBgn0001226	Hsp27	59888
FBgn0019644	ATPsynB	59011
FBgn0000079	Amy-p	58327
FBgn0004363	porin	58170
FBgn0038643	CG14300	57918
FBgn0032049	Bace	57727
FBgn0003462	Sod1	57717
FBgn0000416	Sap-r	57382
FBgn0011227	ox	57229
FBgn0040529	COX7A	56722
FBgn0021872	Xbp1	56384
FBgn0040773	COX7C	56369
FBgn0020255	Ran	56201
FBgn0261061	Sfp96F	56163
FBgn0016120	ATPsynD	56096
FBgn0264695	Mhc	55960
FBgn0051813	nur	55526
FBgn0000579	Eno	55272
FBgn0025583	BomS2	55031
FBgn0036467	CG12310	55031
FBgn0003034	SP	54913
FBgn0013763	Idgf6	54544
FBgn0022893	Df31	54276
FBgn0032949	Lamp1	54086
FBgn0001225	Hsp26	53777
FBgn0261615	CG42704	53658
FBgn0000043	Act42A	53494
FBgn0004362	HmgD	53430
FBgn0031277	CG13947	52943
FBgn0004404	RpS14b	52936
FBgn0004425	LysB	52701
FBgn0011761	dhd	52554
FBgn0267385	Pyk	52295
FBgn0022355	Tsf1	51813
FBgn0034398	CG15098	51761
FBgn0035667	Jon65Ai	51511
FBgn0035670	CG10472	51462
FBgn0087002	apolpp	51372
FBgn0053109	CG33109	51238
FBgn0035499	Chd64	51057
FBgn0086519	Cpr47Eg	50980
FBgn0034295	CG10911	50311
FBgn0000047	Act88F	50109
FBgn0250838	roh	50059
FBgn0262608	CG43134	49930
FBgn0039778	Jon99Fi	49573
FBgn0038294	Mf	49472
FBgn0004828	His3.3B	49455
FBgn0000120	Arr1	48542
FBgn0267327	Acp33A	48532
FBgn0014163	fax	48354
FBgn0034899	CG13560	48155
FBgn0086355	Tpi	47246
FBgn0013269	Fkbp39	47213
FBgn0030999	Mur18B	46939
FBgn0043575	PGRP-SC2	46615
FBgn0031940	CG7214	46515
FBgn0016119	ATPsynCF6	45950
FBgn0001248	Idh	45912
FBgn0034512	Bbd	45700
FBgn0262782	Mdh1	45584
FBgn0261955	Cs1	45564
FBgn0016685	Nlp	45139
FBgn0265538	CG44388	45089
FBgn0005671	Vha55	44920
FBgn0262559	Mdh2	44809
FBgn0038973	Pebp1	44741
FBgn0003514	sqh	44562
FBgn0040736	BomS3	44328
FBgn0034914	CG5554	44215
FBgn0037724	Fst	44011
FBgn0000308	chic	43862
FBgn0032285	CG17108	43745
FBgn0029093	cathD	43678
FBgn0040687	CG14645	43486
FBgn0037728	cPges	43330
FBgn0264294	Cyt-b5	43189
FBgn0036728	UQCR-Q	43182
FBgn0028396	TotA	43147
FBgn0037912	sea	43063
FBgn0259975	Sfp87B	42937
FBgn0038647	CG14302	42911
FBgn0040660	CG13551	42788
FBgn0004907	14-3-3ζ	42720
FBgn0026415	Idgf4	42693
FBgn0083167	Neb-cGP	42603
FBgn0035423	eIF1	42268
FBgn0260396	CG42521	42196
FBgn0031830	COX5B	41991
FBgn0034245	UQCR-6.4	41680
FBgn0033624	CG12384	41654
FBgn0034296	CG10912	41613
FBgn0004921	Gγ1	41535
FBgn0000355	Cp15	41529
FBgn0000045	Act79B	40888
FBgn0263598	Vha68-2	40728
FBgn0015268	Nap1	40670
FBgn0032144	CG17633	40532
FBgn0039737	CG7920	40391
FBgn0263024	CG43319	40290
FBgn0010100	mAcon1	40174
FBgn0011217	eff	40147
FBgn0001098	Gdh	40122
FBgn0030160	CG9691	39971
FBgn0250753	kra	39965
FBgn0038224	ATPsynE	39948
FBgn0032538	Vajk2	39858
FBgn0085311	CG34282	39802
FBgn0003980	Vm26Ab	39798
FBgn0010348	Arf1	39743
FBgn0034329	BomS1	39736
FBgn0004588	Eig71Ea	39308
FBgn0012036	Aldh	39247
FBgn0038523	Sgs5bis	39065
FBgn0004117	Tm2	38944
FBgn0020235	ATPsynγ	38925
FBgn0047334	BG642312	38890
FBgn0027590	GstE12	38804
FBgn0030519	CG11151	38686
FBgn0283471	wupA	38682
FBgn0000253	Cam	38550
FBgn0002921	Atpα	38433
FBgn0283535	Vha26	38432
FBgn0037607	CG8036	38378
FBgn0262026	CG42837	38306
FBgn0011760	ctp	37881
FBgn0042201	Nplp3	37827
FBgn0002570	Mal-A1	37758
FBgn0030157	CG1468	37700
FBgn0015766	Msr-110	37650
FBgn0039471	CG6295	37222
FBgn0017581	Lk6	37143
FBgn0000094	Anp	37059
FBgn0265178	Lipt1	36805
FBgn0003067	Pepck1	36736
FBgn0266488	CG45087	36734
FBgn0013272	Gp150	36699
FBgn0015245	Hsp60A	36630
FBgn0000261	Cat	36538
FBgn0250848	CtsK1	36480
FBgn0250814	UQCR-C2	36477
FBgn0262515	VhaAC45	36448
FBgn0003979	Vm26Aa	36324
FBgn0259209	Mlp60A	36308
FBgn0031971	Sirup	36066
FBgn0000370	crc	36016
FBgn0030362	regucalcin	35951
FBgn0031560	CG16713	35791
FBgn0034153	Acp53C14b	35760
FBgn0040565	CG7606	35746
FBgn0029629	eIF3g1	35536
FBgn0034152	Acp53C14a	35433
FBgn0261616	CG42705	35113
FBgn0021906	RFeSP	34555
FBgn0027932	Akap200	34519
FBgn0028473	Non1	34303
FBgn0015584	Acp53Ea	34175
FBgn0004507	Glyp	34124
FBgn0032773	fon	34043
FBgn0021967	ND-PDSW	33890
FBgn0052672	Atg8a	33889
FBgn0035600	Cyt-c1	33843
FBgn0263006	SERCA	33727
FBgn0261508	CG42656	33548
FBgn0263081	CG43349	33511
FBgn0052667	ssp7	33486
FBgn0001145	Gs2	33388
FBgn0028662	VhaPPA1-1	33226
FBgn0023477	Taldo	33109
FBgn0010424	TpnC73F	33074
FBgn0030733	UQCR-14	33057
FBgn0030098	CG12057	33050
FBgn0261113	Xrp1	33050
FBgn0047135	CG32276	32955
FBgn0261634	CG42717	32935
FBgn0002869	MtnB	32657
FBgn0003943	Ubi-p63E	32651
FBgn0014028	SdhB	32519
FBgn0288686	βTub60D	32227
FBgn0286508	Had1	32159
FBgn0038145	Droj2	31975
FBgn0033691	CG8860	31930
FBgn0035552	CG11350	31930
FBgn0034645	ND-B12	31880
FBgn0014869	Pglym78	31844
FBgn0043841	vir-1	31837
FBgn0010638	Sec61β	31569
FBgn0037468	CG1943	31556
FBgn0052249	CG32249	31553
FBgn0011296	l(2)efl	31278
FBgn0030521	CtsB	31204
FBgn0003358	Jon99Ci	31153
FBgn0032282	CG7299	31096
FBgn0014865	Mtk	31030
FBgn0000078	Amy-d	31021
FBgn0003721	Tm1	31010
FBgn0283427	FASN1	30979
FBgn0036996	mag	30914
FBgn0039562	Gp93	30827
FBgn0262536	CG43090	30773
FBgn0030703	MSBP	30601
FBgn0039406	RpL34a	30570
FBgn0004838	Hrb27C	30425
FBgn0022097	Vha36-1	30418
FBgn0026879	CG13364	30383
FBgn0053128	CG33128	30359
FBgn0029506	Tsp42Ee	30344
FBgn0085325	CG34296	30168
FBgn0051198	CG31198	30142
FBgn0040074	retinin	29984
FBgn0004414	msopa	29949
FBgn0036334	CG11267	29925
FBgn0027785	NP15.6	29758
FBgn0085320	CG34291	29554
FBgn0004419	me31B	29550
FBgn0039800	Npc2g	29433
FBgn0028533	CG7953	29405
FBgn0036262	Miox	29280
FBgn0003983	Vm34Ca	29173
FBgn0031908	CG5177	29165
FBgn0026250	eIF1A	29164
FBgn0031037	CG14207	29105
FBgn0027291	Idh3a	29087
FBgn0086254	Akr1B	29045
FBgn0015737	Hmu	29005
FBgn0010358	δTry	28933
FBgn0086558	Ubi-p5E	28891
FBgn0027560	Tps1	28878
FBgn0028920	CG8997	28818
FBgn0032897	bero	28810
FBgn0003074	Pgi	28801
FBgn0036589	CG13067	28747
FBgn0043577	PGRP-SB2	28734
FBgn0004589	Eig71Eb	28663
FBgn0015623	Cpr	28646
FBgn0027567	Ciz1	28624
FBgn0040732	CG16926	28578
FBgn0058002	ND-AGGG	28534
FBgn0011694	EbpII	28527
FBgn0025682	scf	28505
FBgn0037270	eIF3f1	28439
FBgn0011455	ND-SGDH	28431
FBgn0035434	Drsl5	28420
FBgn0004401	Pep	28393
FBgn0039858	CycG	28392
FBgn0035887	Jon66Cii	28339
FBgn0000083	AnxB9	28323
FBgn0011693	Pdh	28173
FBgn0261560	Thor	28060
FBgn0263594	lost	28054
FBgn0053113	Rtnl1	27989
FBgn0039678	Obp99a	27988
FBgn0051226	CG31226	27983
FBgn0022023	eIF3h	27953
FBgn0036419	CG13482	27802
FBgn0002719	Men	27800
FBgn0021795	Tapδ	27767
FBgn0032198	eEF1δ	27604
FBgn0050008	CG30008	27604
FBgn0001090	bnb	27595
FBgn0040309	Prx2	27583
FBgn0035666	Jon65Aii	27582
FBgn0031751	CG9016	27539
FBgn0040985	osi	27490
FBgn0035742	Acbp4	27403
FBgn0003261	Rm62	27398
FBgn0003231	ref(2)P	27376
FBgn0038149	GILT1	27364
FBgn0051363	Jupiter	27297
FBgn0000299	Col4a1	27259
FBgn0000360	Cp38	27196
FBgn0001125	Got2	27074
FBgn0040398	CG14629	27004
FBgn0000406	Cyt-b5-r	26994
FBgn0031249	CG11911	26960
FBgn0265264	CG17097	26945
FBgn0262577	CG43117	26918
FBgn0287720	Pen	26909
FBgn0035438	Gtpx	26880
FBgn0259998	CG17571	26764
FBgn0034654	eIF3k	26604
FBgn0038790	MtnC	26597
FBgn0004103	Pp1-87B	26567
FBgn0003149	Prm	26563
FBgn0028544	Vajk3	26506
FBgn0037643	ScsβA	26435
FBgn0011559	Acp36DE	26360
FBgn0259968	Sfp60F	26326
FBgn0250836	Acbp3	26265
FBgn0037671	ATP6AP2	26242
FBgn0037001	ND-39	26159
FBgn0038645	CG7714	26121
FBgn0011361	ND-ACP	26107
FBgn0038947	Sar1	26093
FBgn0039735	Nph	26037
FBgn0034237	eIF3b	26005
FBgn0030837	CG8661	25993
FBgn0260223	CG42497	25971
FBgn0001197	His2Av	25905
FBgn0004926	eIF2β	25884
FBgn0038353	CG5399	25849
FBgn0262512	Vha14-1	25838
FBgn0031558	CG16704	25796
FBgn0004172	Mst84Da	25780
FBgn0028663	VhaM9.7-b	25742
FBgn0033788	CG13323	25726
FBgn0038774	CG5023	25649
FBgn0031746	CG9029	25576
FBgn0002862	Mst87F	25461
FBgn0011661	Moe	25333
FBgn0038646	CG7715	25316
FBgn0030955	CG6891	25309
FBgn0086357	Sec61α	25306
FBgn0004888	Scsα1	25175
FBgn0085359	CG34330	25152
FBgn0046294	CG12699	25131
FBgn0029766	CG15784	25129
FBgn0028325	Pdha	25085
FBgn0031453	Bacc	25047
FBgn0003275	Polr2F	25029
FBgn0261394	Prosα3	25018
FBgn0025582	eIF3e	24947
FBgn0032075	Tsp29Fb	24906
FBgn0264329	CG43788	24894
FBgn0287234	slf	24871
FBgn0034258	eIF3c	24857
FBgn0034331	BomBc2	24822
FBgn0263396	sqd	24777
FBgn0031263	Tspo	24764
FBgn0004591	Eig71Ed	24756
FBgn0015218	eIF4E1	24684
FBgn0010621	CCT5	24667
FBgn0000592	Est-6	24591
FBgn0086134	Prosα2	24527
FBgn0039869	Tbca	24516
FBgn0033357	Tom7	24475
FBgn0010226	GstS1	24460
FBgn0038277	RpS5b	24403
FBgn0260747	Chchd2	24338
FBgn0027360	Tim10	24321
FBgn0263763	CG43680	24252
FBgn0034282	Mapmodulin	24240
FBgn0032138	CG4364	24237
FBgn0035370	Non2	24220
FBgn0025366	Ip259	24219
FBgn0266666	Sem1	24204
FBgn0035083	Tina-1	24188
FBgn0035917	Zasp66	24170
FBgn0004173	Mst84Db	24059
FBgn0039434	TwdlM	23887
FBgn0011670	Mst57Dc	23828
FBgn0041775	tral	23824
FBgn0028327	l(1)G0320	23794
FBgn0030309	CG1572	23737
FBgn0003372	Sgs1	23544
FBgn0043530	Obp51a	23519
FBgn0004868	Gdi	23472
FBgn0004174	Mst84Dc	23440
FBgn0014857	His3.3A	23437
FBgn0032472	CG9928	23431
FBgn0027493	Adss	23355
FBgn0033446	CG1648	23288
FBgn0016687	Nurf-38	23257
FBgn0015790	Rab11	23177
FBgn0015834	eIF3i	23112
FBgn0036258	eIF3l	23035
FBgn0263773	fok	23027
FBgn0262116	RNASEK	22974
FBgn0031771	ND-51	22818
FBgn0032835	CG16772	22810
FBgn0015585	Acp63F	22789
FBgn0037114	Cpr78E	22751
FBgn0029971	ND-MNLL	22717
FBgn0000405	CycB	22705
FBgn0035743	Acbp6	22689
FBgn0286784	TER94	22628
FBgn0013347	TfIIA-S	22446
FBgn0000117	arm	22431
FBgn0050197	CG30197	22343
FBgn0002787	Rpn8	22260
FBgn0037873	SdhC	22253
FBgn0027552	Akr2E3	22223
FBgn0261439	SdhA	22139
FBgn0034576	ND-B14.7	22082
FBgn0000318	cl	22049
FBgn0004687	Mlc-c	22008
FBgn0036921	RhoGDI	21993
FBgn0030086	CCT2	21983
FBgn0038658	CG14292	21853
FBgn0035601	Uev1A	21835
FBgn0010295	ng3	21826
FBgn0040734	BomS5	21825
FBgn0260954	CG42586	21789
FBgn0035630	CG10576	21778
FBgn0031505	ND-B14.5B	21744
FBgn0004177	mts	21725
FBgn0027095	Manf	21698
FBgn0004430	LysS	21697
FBgn0265180	CG44245	21682
FBgn0031436	ND-B17.2	21681
FBgn0029896	CG3168	21593
FBgn0033902	eIF3m	21578
FBgn0020509	Acp62F	21519
FBgn0023175	Prosα7	21482
FBgn0028537	CG31775	21467
FBgn0051740	CG31740	21441
FBgn0029134	Prosβ5	21427
FBgn0037899	RpL24-like	21418
FBgn0030836	CG8664	21385
FBgn0037763	CG16904	21348
FBgn0010590	Prosβ1	21326
FBgn0002284	Prosβ6	21311
FBgn0250843	Prosα6	21301
FBgn0260008	UQCR-11	21250
FBgn0038181	CG9297	21235
FBgn0011016	SsRβ	21187
FBgn0021765	scu	21170
FBgn0039342	CG5107	21130
FBgn0031285	CG3662	21127
FBgn0004429	LysP	21124
FBgn0036952	CG6933	21106
FBgn0023174	Prosβ2	21092
FBgn0259950	CG42460	21091
FBgn0001128	Gpdh1	21087
FBgn0039104	CG10252	20957
FBgn0010228	HmgZ	20943
FBgn0034583	CG10527	20931
FBgn0038194	Cyp6d5	20928
FBgn0285937	Rab1	20925
FBgn0037637	IscU	20912
FBgn0033721	CG13159	20905
FBgn0039697	Etfb	20903
FBgn0040532	CG8369	20785
FBgn0260745	mfas	20775
FBgn0034761	CG4250	20747
FBgn0038879	CG17298	20716
FBgn0259989	CG42486	20642
FBgn0266490	CG45089	20591
FBgn0263106	DnaJ-1	20589
FBgn0046214	vig2	20572
FBgn0000359	Cp36	20564
FBgn0038570	Prx5	20510
FBgn0034758	CG13510	20490
FBgn0010488	NAT1	20465
FBgn0051681	CG31681	20450
FBgn0031248	CG11912	20437
FBgn0039452	CG14245	20434
FBgn0010341	Cdc42	20418
FBgn0040070	Trx2	20417
FBgn0028331	l(1)G0289	20385
FBgn0034443	cer	20355
FBgn0022959	yps	20267
FBgn0037135	eIF2A	20175
FBgn0031942	CG7203	20160
FBgn0039909	ND-49	20120
FBgn0001124	Got1	20111
FBgn0288229	CG3164	20088
FBgn0038914	fit	20049
FBgn0042189	CG17376	20003
FBgn0003607	Su(var)205	19971
FBgn0259682	Jabba	19947
FBgn0010516	wal	19929
FBgn0025678	CaBP1	19897
FBgn0034497	Mpcp1	19883
FBgn0026380	Prosβ3	19792
FBgn0025700	CG5885	19782
FBgn0003046	Pcp	19776
FBgn0085197	CG34168	19734
FBgn0050457	CG30457	19728
FBgn0034292	CG5767	19627
FBgn0052834	CG32834	19609
FBgn0259970	Sfp70A4	19573
FBgn0033154	CG1850	19559
FBgn0285910	VhaAC39-1	19558
FBgn0036422	CG3868	19499
FBgn0030186	CG2962	19497
FBgn0034162	CG6426	19440
FBgn0286516	aqz	19388
FBgn0040958	Peritrophin-15b	19382
FBgn0028526	CG15293	19318
FBgn0051872	CG31872	19268
FBgn0030328	Amun	19253
FBgn0028694	Rpn11	19213
FBgn0000412	D1	19181
FBgn0035811	Mcad	19171
FBgn0032280	CG17105	19151
FBgn0052190	NUCB1	19150
FBgn0032596	Prosβ4	19114
FBgn0061515	endos	19106
FBgn0031913	CG5958	19082
FBgn0004240	DptA	19038
FBgn0017567	ND-23	18996
FBgn0002780	mod	18932
FBgn0003076	Pgm1	18869
FBgn0051523	CG31523	18795
FBgn0086706	pix	18776
FBgn0036766	CG5506	18775
FBgn0266456	CG45081	18746
FBgn0289579	Dld	18742
FBgn0267726	CG46059	18729
FBgn0001215	Hrb98DE	18714
FBgn0286222	Fum1	18669
FBgn0040227	eIF3d1	18644
FBgn0033541	CG12934	18635
FBgn0037249	eIF3a	18626
FBgn0250837	dUTPase	18615
FBgn0035770	pst	18577
FBgn0010352	Ogdh	18567
FBgn0284230	CG46314	18557
FBgn0031381	Npc2a	18551
FBgn0027527	Osi6	18547
FBgn0034468	Obp56a	18526
FBgn0011584	Trp1	18451
FBgn0033728	Cpr49Ae	18439
FBgn0030529	Clic	18431
FBgn0028690	Rpn5	18413
FBgn0000357	Cp18	18407
FBgn0250906	Pgk	18381
FBgn0004428	LysE	18241
FBgn0033570	ND-B14	18240
FBgn0001142	Gs1	18197
FBgn0014879	Set	18185
FBgn0032511	ND-B22	18176
FBgn0010774	Ref1	18152
FBgn0035915	S-Lap1	18124
FBgn0004181	Ebp	18084
FBgn0011280	Obp19d	18080
FBgn0035735	Cpr65Ea	18032
FBgn0086656	shrb	18018
FBgn0045866	bai	18001
FBgn0035165	CG13887	17995
FBgn0038984	AdipoR	17985
FBgn0263977	Tim17b	17970
FBgn0010423	TpnC47D	17948
FBgn0020653	Trxr1	17935
FBgn0039635	Pdhb	17925
FBgn0000358	Cp19	17892
FBgn0260767	CG42565	17858
FBgn0016697	Prosα5	17826
FBgn0260462	CtsF	17768
FBgn0037414	Osi7	17762
FBgn0051820	CG31820	17751
FBgn0033879	Echs1	17742
FBgn0035871	BI-1	17701
FBgn0250746	Prosβ7	17681
FBgn0052282	Drsl4	17680
FBgn0015776	nrv1	17655
FBgn0053882	His2B:CG33882	17652
FBgn0015622	Cnx99A	17645
FBgn0004066	Prosα4	17635
FBgn0034759	CG13511	17634
FBgn0028670	Vha100-2	17632
FBgn0017566	ND-75	17627
FBgn0040064	Acaa	17623
FBgn0010470	Fkbp14	17577
FBgn0037891	Dlst	17572
FBgn0003660	Syb	17542
FBgn0040931	NdufA3	17533
FBgn0010288	Uch	17519
FBgn0028490	CG31705	17515
FBgn0025814	Mgstl	17490
FBgn0053868	His2B:CG33868	17478
FBgn0261341	verm	17468
FBgn0032913	CG9259	17467
FBgn0032884	Pomp	17457
FBgn0025637	SkpA	17450
FBgn0261989	CG42807	17443
FBgn0062442	Cisd2	17431
FBgn0015778	rin	17427
FBgn0024814	Clc	17367
FBgn0262547	CG43101	17296
FBgn0001230	Hsp68	17221
FBgn0050101	Vajk4	17214
FBgn0034638	CG10433	17178
FBgn0085468	ND-MWFE	17158
FBgn0028342	ATPsynδ	17134
FBgn0028685	Rpt4	17133
FBgn0029770	CG4151	17126
FBgn0039474	CG6283	17124
FBgn0053470	BaraA1	17103
FBgn0034807	CG9897	17053
FBgn0010602	lwr	17040
FBgn0039313	CG11892	17030
FBgn0035978	UGP	17020
FBgn0033868	S-Lap7	16990
FBgn0030718	ND-20	16965
FBgn0033961	ND-B15	16955
FBgn0010225	Gel	16926
FBgn0028687	Rpt1	16910
FBgn0267252	Gγ30A	16897
FBgn0003065	CG2150	16877
FBgn0032774	CG17549	16877
FBgn0261791	SNRPG	16836
FBgn0051997	CG31997	16789
FBgn0029975	spidey	16780
FBgn0036948	CG7298	16775
FBgn0037181	CG11370	16750
FBgn0040609	CG3348	16714
FBgn0003449	snf	16688
FBgn0039112	SdhD	16669
FBgn0000319	Chc	16650
FBgn0035020	CG13585	16637
FBgn0261609	eIF2α	16631
FBgn0036030	Prps	16626
FBgn0035985	Cpr67B	16617
FBgn0040502	CG8343	16609
FBgn0030929	CG15043	16568
FBgn0284228	CG46312	16562
FBgn0023212	EloB	16521
FBgn0034204	CG10953	16521
FBgn0265487	mbl	16515
FBgn0031992	Acbp1	16513
FBgn0061209	His2B:CG17949	16511
FBgn0043456	Ndf	16509
FBgn0032202	REPTOR-BP	16504
FBgn0266582	ND-30	16436
FBgn0025839	ND-B14.5A	16431
FBgn0030719	eIF5	16397
FBgn0263083	CG43351	16375
FBgn0035121	Tudor-SN	16345
FBgn0260439	Pp2A-29B	16343
FBgn0013749	Arf4	16339
FBgn0000667	Actn	16318
FBgn0259795	loopin-1	16299
FBgn0027338	Kap-α3	16272
FBgn0031228	ND-15	16265
FBgn0026088	CG14818	16264
FBgn0034407	DptB	16241
FBgn0040950	Muc26B	16236
FBgn0028695	Rpn1	16227
FBgn0035471	Sc2	16198
FBgn0001220	Hsc70-5	16197
FBgn0004587	B52	16197
FBgn0025456	CREG	16190
FBgn0260960	Baldspot	16187
FBgn0046114	Gclm	16169
FBgn0019925	Surf4	16142
FBgn0039670	CG7567	16115
FBgn0266711	EloC	16114
FBgn0030608	Lsd-2	16105
FBgn0015283	Rpn10	16101
FBgn0027657	glob1	16066
FBgn0043783	CG32444	16065
FBgn0035551	CG7465	16059
FBgn0024293	Spn43Ab	16055
FBgn0012034	AcCoAS	16030
FBgn0015795	Rab7	16019
FBgn0027844	CAH1	16006
FBgn0028534	CG7916	15996
FBgn0010213	Sod2	15991
FBgn0047038	ND-13B	15980
FBgn0036824	CG3902	15937
FBgn0027779	VhaSFD	15906
FBgn0264750	CG44008	15896
FBgn0031459	HINT1	15889
FBgn0032453	CG6180	15882
FBgn0262801	twr	15880
FBgn0031049	Sec61γ	15871
FBgn0086691	UK114	15864
FBgn0034474	Obp56g	15837
FBgn0027835	Dp1	15836
FBgn0014189	Hel25E	15792
FBgn0038037	Cyp9f2	15761
FBgn0033548	Nop10	15734
FBgn0063494	GstE6	15728
FBgn0036111	Aps	15724
FBgn0038535	alt	15716
FBgn0030672	CG9281	15693
FBgn0016075	vkg	15690
FBgn0052302	CG32302	15687
FBgn0040777	CG14767	15672
FBgn0027329	CCT6	15670
FBgn0039358	Idh3g	15670
FBgn0035089	Phk-3	15642
FBgn0027556	CG4928	15632
FBgn0031021	ND-18	15567
FBgn0027588	GCS2α	15507
FBgn0025885	Inos	15455
FBgn0032050	CG13096	15423
FBgn0036949	CG7290	15418
FBgn0024432	Dlc90F	15412
FBgn0015282	Rpt2	15363
FBgn0028686	Rpt3	15356
FBgn0020369	Rpt6	15309
FBgn0001989	ND-B17	15289
FBgn0053126	NLaz	15278
FBgn0040992	CG10570	15264
FBgn0260228	CG42502	15263
FBgn0283658	muc	15258
FBgn0034885	Eglp4	15219
FBgn0030539	CG1368	15217
FBgn0267330	KdelR	15215
FBgn0264991	CG44142	15203
FBgn0261396	Rpn3	15195
FBgn0284255	Arpc4	15189
FBgn0025638	Roc1a	15182
FBgn0028399	Serinc	15123
FBgn0000557	eEF1α2	15122
FBgn0010551	Phb2	15066
FBgn0024289	Sodh1	15025
FBgn0034860	CG9812	14992
FBgn0087013	Karyβ3	14987
FBgn0030593	CG9512	14977
FBgn0038922	Idh3b	14976
FBgn0034534	maf-S	14973
FBgn0040349	CG3699	14959
FBgn0023537	CG17896	14953
FBgn0005278	Sam-S	14952
FBgn0287873	zip	14950
FBgn0039760	CG9682	14937
FBgn0044812	TotC	14889
FBgn0286786	hoip	14886
FBgn0020279	lig	14864
FBgn0032444	CCT4	14861
FBgn0050430	CG30430	14846
FBgn0039993	BckdhB	14844
FBgn0003137	Ppn	14839
FBgn0283450	Glo1	14832
FBgn0032509	Grx3	14822
FBgn0029709	CHOp24	14807
FBgn0026252	msk	14804
FBgn0023143	Uba1	14801
FBgn0035720	CG10077	14791
FBgn0020638	Lcp65Ag1	14789
FBgn0001258	Ldh	14770
FBgn0030853	ND-24	14742
FBgn0051698	CG31698	14713
FBgn0030073	CG10962	14698
FBgn0028692	Rpn2	14686
FBgn0001961	Arpc1	14671
FBgn0027619	eIF3j	14660
FBgn0004636	Rap1	14641
FBgn0029868	ND-B16.6	14641
FBgn0010415	Sdc	14633
FBgn0034229	CtsK2	14631
FBgn0052068	Adi1	14613
FBgn0014010	Rab5	14609
FBgn0032864	CG2493	14609
FBgn0036007	path	14606
FBgn0285954	caz	14579
FBgn0030237	CG15209	14576
FBgn0031418	CG3609	14575
FBgn0287590	CG46460	14537
FBgn0036661	CG9705	14516
FBgn0028688	Rpn7	14498
FBgn0012037	Ance	14492
FBgn0034330	BomS4	14485
FBgn0029092	ced-6	14472
FBgn0069923	CG41128	14463
FBgn0010388	Dro	14442
FBgn0034289	CG10910	14439
FBgn0024352	Stip1	14436
FBgn0033942	Cpr51A	14421
FBgn0033081	geminin	14408
FBgn0031670	SelT	14400
FBgn0033188	Drat	14365
FBgn0262146	MtnE	14355
FBgn0037007	BNIP3	14345
FBgn0003676	CCT1	14272
FBgn0040843	CG15213	14261
FBgn0034710	Alp7	14232
FBgn0051313	CG31313	14221
FBgn0283494	Ak2	14201
FBgn0015019	CCT3	14196
FBgn0033886	Rpn13	14193
FBgn0014868	Ost48	14189
FBgn0287825	Vha44	14177
FBgn0020236	Acly	14133
FBgn0042186	CG17239	14130
FBgn0002525	Lam	14125
FBgn0036726	QIL1	14106
FBgn0052656	Muc11A	14106
FBgn0035348	CG16758	14101
FBgn0259214	PMCA	14087
FBgn0035087	CG2765	14085
FBgn0004237	Hrb87F	14063
FBgn0015321	Ubc4	14004
FBgn0034390	CG15093	14001
FBgn0051075	CG31075	14001
FBgn0030040	CG15347	13999
FBgn0033529	Pef	13999
FBgn0040775	CG12158	13999
FBgn0035147	Gale	13996
FBgn0032122	CG31883	13994
FBgn0041712	yellow-d	13991
FBgn0261458	capt	13979
FBgn0263249	CG43392	13958
FBgn0285925	Fas1	13922
FBgn0041579	AttC	13914
FBgn0283478	und	13911
FBgn0036820	Grx1	13906
FBgn0011555	θTry	13892
FBgn0030326	CG2444	13890
FBgn0284436	CCT8	13862
FBgn0030272	CG15201	13856
FBgn0036945	Ssk	13812
FBgn0019957	ND-42	13796
FBgn0025352	Mtpβ	13761
FBgn0032394	Hacd1	13748
FBgn0270925	CG4836	13735
FBgn0000454	Dip-B	13730
FBgn0015789	Rab10	13728
FBgn0267348	LanB2	13725
FBgn0082598	akirin	13722
FBgn0031747	CG9021	13710
FBgn0030679	CG8206	13691
FBgn0265177	CG44242	13679
FBgn0028693	Rpn12	13677
FBgn0058045	CG40045	13629
FBgn0005655	PCNA	13609
FBgn0261800	LanB1	13593
FBgn0015039	Cyp9b2	13592
FBgn0030484	GstT4	13555
FBgn0030292	NdufV3	13550
FBgn0030306	Spase25	13542
FBgn0026533	Dek	13527
FBgn0035933	CG13309	13524
FBgn0036471	CG13460	13522
FBgn0000404	CycA	13486
FBgn0040923	CG11368	13486
FBgn0000173	ben	13443
FBgn0031684	ND-13A	13431
FBgn0020513	Paics	13423
FBgn0001285	Jon44E	13408
FBgn0041094	scyl	13382
FBgn0027580	Pcb	13380
FBgn0261789	SmD2	13368
FBgn0262732	mbf1	13366
FBgn0052603	CG32603	13344
FBgn0034871	CG3906	13339
FBgn0015024	CkIα	13336
FBgn0037533	CD98hc	13310
FBgn0039719	CG15515	13272
FBgn0001280	janA	13265
FBgn0267976	Tim23	13261
FBgn0020764	Alas	13256
FBgn0036677	CG13023	13233
FBgn0029174	Fkbp59	13202
FBgn0263120	Acsl	13188
FBgn0023415	Acp32CD	13178
FBgn0086611	Lcp65Ag3	13171
FBgn0034288	CG5084	13165
FBgn0085229	Tom6	13159
FBgn0036928	Tom20	13124
FBgn0030041	CG12116	13121
FBgn0034291	CG5770	13119
FBgn0032422	atilla	13052
FBgn0014863	Mlp84B	13044
FBgn0035334	CG8993	13035
FBgn0035542	TP53INP	13003
FBgn0037632	CCT7	12978
FBgn0034432	Acadvl	12977
FBgn0011586	e(r)	12965
FBgn0036951	CG7017	12957
FBgn0040519	CG15219	12950
FBgn0035904	GstO3	12939
FBgn0028689	Rpn6	12938
FBgn0040623	Spase12	12934
FBgn0029002	miple2	12921
FBgn0040393	CG14265	12911
FBgn0032640	Sgt	12909
FBgn0039114	Lsd-1	12902
FBgn0031000	Muc18B	12894
FBgn0032704	Jwa	12883
FBgn0035046	ND-19	12873
FBgn0050423	CG30423	12845
FBgn0250789	α-Spec	12841
FBgn0035715	Ist1	12810
FBgn0289712	cpa	12801
FBgn0032350	CG6287	12797
FBgn0053493	CG33493	12774
FBgn0010333	Rac1	12770
FBgn0010278	Ssrp	12769
FBgn0031497	SerRS	12768
FBgn0033906	ReepB	12767
FBgn0283477	SF2	12764
FBgn0024196	robl	12755
FBgn0032087	CG9568	12743
FBgn0030520	Pdcd4	12734
FBgn0028684	Rpt5	12712
FBgn0063497	GstE3	12699
FBgn0250833	CG34461	12679
FBgn0033378	tsu	12674
FBgn0001257	ImpL2	12660
FBgn0032946	nrv3	12654
FBgn0036597	CG4962	12653
FBgn0041789	Pax	12653
FBgn0004654	Pgd	12644
FBgn0037756	CG8507	12628
FBgn0261575	tobi	12608
FBgn0035781	CG8560	12604
FBgn0022160	Gpo1	12592
FBgn0016926	Pino	12581
FBgn0026418	Hsp110	12548
FBgn0051343	CG31343	12546
FBgn0026196	nop5	12518
FBgn0005672	spi	12511
FBgn0033608	CG13220	12479
FBgn0021979	l(2)k09913	12473
FBgn0036588	CG13068	12463
FBgn0033308	CG8736	12459
FBgn0085205	CG34176	12455
FBgn0027945	ppl	12454
FBgn0038820	CG4000	12443
FBgn0023507	D2hgdh	12437
FBgn0015777	nrv2	12413
FBgn0266446	CG45076	12397
FBgn0024841	Pcd	12383
FBgn0033340	CG13751	12364
FBgn0001186	Hex-A	12341
FBgn0038809	CG16953	12336
FBgn0036109	Cpr67Fa2	12322
FBgn0027611	LManII	12299
FBgn0036970	Spn77Bc	12283
FBgn0040735	BomT2	12270
FBgn0031294	IA-2	12259
FBgn0266410	drn	12259
FBgn0020414	Idgf3	12250
FBgn0038032	CG10096	12250
FBgn0003885	αTub84D	12237
FBgn0023167	SmD3	12218
FBgn0038400	Mic26-27	12211
FBgn0030828	CG5162	12191
FBgn0029888	ND-ASHI	12173
FBgn0029687	Vap33	12168
FBgn0250788	β-Spec	12163
FBgn0032200	Fundc1	12133
FBgn0020642	Lcp65Ac	12114
FBgn0261055	Sfp26Ad	12108
FBgn0263852	Dad1	12092
FBgn0000565	MsrA	12068
FBgn0035473	mge	12059
FBgn0029994	Ldsdh1	12051
FBgn0050360	Mal-A6	12027
FBgn0039441	TwdlN	12022
FBgn0034145	CG5065	11999
FBgn0011787	mRpL12	11988
FBgn0087035	AGO2	11971
FBgn0030263	CG2076	11938
FBgn0260635	Diap1	11935
FBgn0010359	γTry	11916
FBgn0263231	bel	11913
FBgn0259937	Nop60B	11909
FBgn0263740	eIF2γ	11904
FBgn0029170	TwdlT	11899
FBgn0033789	CG13324	11899
FBgn0052241	CG32241	11879
FBgn0051522	CG31522	11867
FBgn0039970	CG17508	11862
FBgn0053340	CG33340	11855
FBgn0030777	CG9672	11850
FBgn0033246	ACC	11822
FBgn0260653	serp	11789
FBgn0029996	UbcE2H	11787
FBgn0028691	Rpn9	11761
FBgn0039241	CG11089	11756
FBgn0035582	CG13705	11753
FBgn0027586	Jhbp14	11740
FBgn0037580	DppIII	11732
FBgn0035251	Vta1	11720
FBgn0036211	CG5946	11710
FBgn0037387	CG1213	11709
FBgn0262574	CG43114	11707
FBgn0003062	Fib	11692
FBgn0051789	CG31789	11692
FBgn0035526	CG1316	11675
FBgn0031260	Spp	11656
FBgn0033600	Cpr47Ec	11652
FBgn0266451	fau	11651
FBgn0038476	kuk	11644
FBgn0040968	CG14933	11629
FBgn0024556	mEFTu1	11618
FBgn0029133	REG	11618
FBgn0038681	Cyp12a4	11614
FBgn0032156	CG13124	11611
FBgn0035692	Sf3b6	11605
FBgn0029161	slmo	11604
FBgn0011770	Gip	11602
FBgn0033875	CG6357	11601
FBgn0023529	Grp170	11600
FBgn0041102	ocn	11592
FBgn0052267	Tom5	11587
FBgn0031977	baf	11580
FBgn0027359	Tim8	11579
FBgn0035859	CG13678	11571
FBgn0039470	CG6296	11544
FBgn0039049	CG6726	11531
FBgn0261283	SREBP	11527
FBgn0036232	CG14125	11497
FBgn0011573	Cdc37	11474
FBgn0003250	Rh4	11473
FBgn0029573	CG14770	11462
FBgn0032586	Tpr2	11447
FBgn0033631	Sod3	11438
FBgn0043578	PGRP-SB1	11420
FBgn0010741	Pfdn2	11418
FBgn0028480	CG17841	11399
FBgn0002031	Phb1	11397
FBgn0265413	CG44325	11381
FBgn0264489	CG43897	11365
FBgn0037298	CG2604	11359
FBgn0013726	pnut	11339
FBgn0033826	CG4734	11337
FBgn0011768	Fdh	11274
FBgn0039311	CG10513	11274
FBgn0003748	Treh	11265
FBgn0032025	CG7778	11265
FBgn0031776	Pfdn1	11263
FBgn0053303	CG33303	11252
FBgn0026077	Gasp	11237
FBgn0086361	alph	11231
FBgn0038200	CG9920	11229
FBgn0035726	CG9953	11218
FBgn0036918	Pfdn6	11216
FBgn0034010	CG8157	11214
FBgn0051788	CG31788	11210
FBgn0034277	OstΔ	11193
FBgn0027525	LTV1	11190
FBgn0036537	CG18081	11185
FBgn0004175	Mst84Dd	11172
FBgn0002638	Rcc1	11168
FBgn0032069	LManVI	11123
FBgn0024188	san	11121
FBgn0036108	Cpr67Fa1	11116
FBgn0029715	CG11444	11108
FBgn0033476	oys	11108
FBgn0028479	Mtpα	11094
FBgn0033787	CG13321	11084
FBgn0036617	Cpr72Ea	11080
FBgn0029823	Shmt	11079
FBgn0031512	CG15404	11058
FBgn0035631	Txl	11037
FBgn0032889	CG9331	10993
FBgn0264492	CkIIα	10983
FBgn0021895	ytr	10955
FBgn0010808	Chchd3	10949
FBgn0039805	Cpr100A	10938
FBgn0032961	CG1416	10936
FBgn0011336	Stt3B	10913
FBgn0036974	eRF1	10906
FBgn0039312	CG10514	10894
FBgn0013987	MAPk-Ak2	10879
FBgn0030610	Cox17	10854
FBgn0028938	Vajk1	10853
FBgn0042134	Capr	10846
FBgn0053258	CG33258	10836
FBgn0030478	Alat	10826
FBgn0035189	CG9119	10819
FBgn0038043	CG17202	10809
FBgn0052351	S-Lap2	10803
FBgn0037624	Nasp	10796
FBgn0038924	CG6028	10791
FBgn0038925	Cchl	10791
FBgn0038930	BomT3	10787
FBgn0034501	CG13868	10778
FBgn0032482	Pect	10773
FBgn0033954	CG12860	10760
FBgn0030350	SelG	10759
FBgn0286778	CG46385	10757
FBgn0030724	Nipsnap	10752
FBgn0023213	eIF4G1	10749
FBgn0031057	Ubqn	10697
FBgn0029507	Tsp42Ed	10665
FBgn0260972	alc	10665
FBgn0037547	CG7910	10661
FBgn0038662	Mpc1	10655
FBgn0063491	GstE9	10641
FBgn0032055	Sgp	10634
FBgn0034181	Paip1	10632
FBgn0067903	IM18	10623
FBgn0036469	CG18649	10615
FBgn0034199	Gbp1	10611
FBgn0031859	CG17377	10606
FBgn0002855	Acp26Aa	10581
FBgn0039475	CG6277	10575
FBgn0052064	S-Lap4	10566
FBgn0000356	Cp16	10553
FBgn0011638	La	10553
FBgn0024509	Sec13	10552
FBgn0022238	lolal	10550
FBgn0003961	Uro	10548
FBgn0030151	CG1354	10537
FBgn0032820	Fbp	10530
FBgn0001105	Gβ13F	10520
FBgn0039801	Npc2h	10507
FBgn0014455	Ahcy	10502
FBgn0051092	LpR2	10501
FBgn0259139	glo	10497
FBgn0036599	CG13044	10484
FBgn0035208	CG9184	10483
FBgn0001254	ImpE2	10474
FBgn0002526	LanA	10472
FBgn0039969	Fis1	10450
FBgn0033287	CG8701	10445
FBgn0003889	βTub85D	10444
FBgn0000575	emc	10436
FBgn0261790	SmE	10433
FBgn0039172	Spase22-23	10429
FBgn0035252	CG7970	10411
FBgn0014009	Rab2	10401
FBgn0023129	aay	10401
FBgn0260049	flr	10399
FBgn0083938	BG642163	10384
FBgn0040799	CG13051	10369
FBgn0013305	Nmda1	10366
FBgn0030158	CG9686	10365
FBgn0034840	CG3124	10361
FBgn0265185	CG44250	10361
FBgn0032213	Sph35	10341
FBgn0264296	CG43774	10340
FBgn0036740	Vps60	10331
FBgn0013342	nSyb	10311
FBgn0259238	CG42336	10307
FBgn0036362	CG10725	10302
FBgn0033286	CG2127	10299
FBgn0051639	CG31639	10294
FBgn0033313	Cirl	10284
FBgn0030688	CG8952	10281
FBgn0016123	Alp4	10277
FBgn0036816	Indy	10273
FBgn0022343	CG3760	10264
FBgn0024957	Irp-1B	10243
FBgn0002069	AspRS	10235
FBgn0040747	CG12853	10220
FBgn0032242	CG5355	10219
FBgn0029172	Fad2	10216
FBgn0283509	Phm	10216
FBgn0035909	ergic53	10202
FBgn0030775	CG9673	10196
FBgn0036927	Gabat	10188
FBgn0260392	CG42518	10177
FBgn0038756	CG4783	10176
FBgn0262125	Sec23	10173
FBgn0250757	kumpel	10168
FBgn0034290	CG5773	10167
FBgn0030605	ND-B18	10163
FBgn0035510	Cpr64Aa	10162
FBgn0283521	lola	10160
FBgn0020249	stck	10156
FBgn0033683	CG18343	10149
FBgn0016693	Past1	10148
FBgn0035512	Cpr64Ac	10138
FBgn0020415	Idgf2	10129
FBgn0038964	Nop56	10128
FBgn0287767	Cndp2	10127
FBgn0032404	RpL7-like	10122
FBgn0040493	grsm	10114
FBgn0263198	Acn	10112
FBgn0002781	mod(mdg4)	10110
FBgn0027066	Eb1	10103
FBgn0262601	SmB	10101
FBgn0026316	Ubc10	10094
FBgn0000276	CecA1	10093
FBgn0021825	DCTN2-p50	10065
FBgn0040534	Sf3b5	10035
FBgn0010434	cora	10001
FBgn0030067	Rbm13	9998
FBgn0039348	Npl4	9996
FBgn0037069	Cpr78Cc	9995
FBgn0036833	CG3819	9992
FBgn0038198	Npc2b	9989
FBgn0034140	Lst	9987
FBgn0051694	Ifrd1	9976
FBgn0035771	Sec63	9974
FBgn0025454	Cyp6g1	9958
FBgn0015805	HDAC1	9950
FBgn0035612	frm	9941
FBgn0000250	cact	9922
FBgn0034902	CG5532	9920
FBgn0030311	CG11699	9902
FBgn0011704	RnrS	9892
FBgn0037051	CG10565	9889
FBgn0028543	NimB2	9886
FBgn0050410	Rpi	9882
FBgn0042118	Cpr65Ax2	9880
FBgn0011745	Arp1	9864
FBgn0038519	Prx3	9864
FBgn0000115	Arl1	9863
FBgn0030731	Mfe2	9860
FBgn0027081	ThrRS	9859
FBgn0266000	CG44774	9844
FBgn0015509	Cul1	9841
FBgn0033101	CG9436	9831
FBgn0266186	Vamp7	9831
FBgn0260401	MED9	9823
FBgn0020765	Acp65Aa	9821
FBgn0265577	IBIN	9818
FBgn0034709	Swim	9815
FBgn0038571	CG7215	9791
FBgn0034394	CG15096	9783
FBgn0261822	Bsg	9783
FBgn0051704	CG31704	9781
FBgn0034066	EMC7	9774
FBgn0020496	CtBP	9757
FBgn0037573	CG7483	9757
FBgn0050371	CG30371	9751
FBgn0031562	CG3604	9750
FBgn0030329	prtp	9727
FBgn0038771	CG4390	9713
FBgn0029155	Men-b	9707
FBgn0050035	Tret1-1	9698
FBgn0038074	Gnmt	9688
FBgn0032429	CG5446	9682
FBgn0034144	CG5089	9681
FBgn0259715	CG42369	9650
FBgn0030996	CG14194	9636
FBgn0039872	salt	9635
FBgn0035281	Cpr62Bc	9633
FBgn0031545	CG3213	9623
FBgn0036147	Plod	9623
FBgn0014029	Septin2	9621
FBgn0036551	CG17029	9620
FBgn0004593	Eig71Ef	9616
FBgn0261933	SmD1	9616
FBgn0052521	Mnr	9610
FBgn0002933	ng1	9604
FBgn0030251	Arlr	9603
FBgn0011824	Gar1	9599
FBgn0037358	elm	9599
FBgn0035603	Pfdn4	9592
FBgn0035359	CG1143	9586
FBgn0034345	CG5174	9583
FBgn0011570	cpb	9579
FBgn0019960	Mitofilin	9556
FBgn0036318	Wbp2	9553
FBgn0259748	CG42397	9551
FBgn0000566	Cth	9530
FBgn0033669	PI31	9530
FBgn0286929	CG46426	9515
FBgn0001941	ifc	9511
FBgn0042138	Apt1	9508
FBgn0032322	CG16743	9503
FBgn0032669	CG15155	9502
FBgn0010282	TfIIFα	9487
FBgn0024183	vig	9475
FBgn0000477	DNaseII	9474
FBgn0267398	Yeti	9472
FBgn0037411	Osi3	9471
FBgn0037262	MED31	9470
FBgn0034294	Muc55B	9464
FBgn0034663	CG4363	9464
FBgn0036316	nebu	9451
FBgn0264742	CG44000	9447
FBgn0264743	CG44001	9445
FBgn0037360	CG2182	9434
FBgn0037146	P5CS	9433
FBgn0053129	Tmem214	9432
FBgn0267791	HnRNP-K	9432
FBgn0032015	Ostγ	9431
FBgn0004657	mys	9416
FBgn0039303	CG11857	9401
FBgn0051233	CG31233	9393
FBgn0027547	CG1927	9392
FBgn0000615	exu	9387
FBgn0038065	Snx3	9384
FBgn0261630	CG42713	9378
FBgn0033953	CG12861	9369
FBgn0034405	Jheh2	9364
FBgn0033221	CG12825	9353
FBgn0032836	CG10680	9344
FBgn0020908	Scp1	9342
FBgn0259176	bun	9328
FBgn0037312	CG11999	9327
FBgn0010548	Aldh-III	9326
FBgn0035528	CG15012	9324
FBgn0031406	Send1	9318
FBgn0034368	zda	9310
FBgn0025725	αCOP	9306
FBgn0250868	CG42239	9304
FBgn0038738	CG4572	9280
FBgn0016070	smg	9268
FBgn0020637	Lcp65Ag2	9263
FBgn0014469	Cyp4e2	9262
FBgn0003861	trp	9253
FBgn0261862	whd	9250
FBgn0035763	mrva	9248
FBgn0050031	CG30031	9241
FBgn0031677	CG14036	9219
FBgn0085201	COX7AL2	9216
FBgn0028411	Nxt1	9192
FBgn0030594	fiz	9192
FBgn0040340	TRAM	9179
FBgn0042135	Gdap2	9174
FBgn0030038	CG1440	9171
FBgn0053808	His2A:CG33808	9159
FBgn0032643	GCS2β	9156
FBgn0250791	αSnap	9155
FBgn0036666	TSG101	9152
FBgn0011289	TfIIA-L	9147
FBgn0036837	CG18135	9123
FBgn0266449	Kr-h2	9120
FBgn0085313	CG34284	9107
FBgn0020443	eRF3	9100
FBgn0029882	CG3226	9099
FBgn0267790	rump	9086
FBgn0040729	CG15126	9081
FBgn0010391	SrpRα	9065
FBgn0024947	NTPase	9050
FBgn0003071	Pfk	9048
FBgn0266261	Sgsf	9042
FBgn0039444	TwdlD	9033
FBgn0085208	CG34179	9026
FBgn0010385	Def	9023
FBgn0035358	CG14949	9017
FBgn0264848	vih	9015
FBgn0037843	CG4511	9012
FBgn0260855	Sec22	9004
FBgn0010238	Lac	9003
FBgn0035817	CG7409	9003
FBgn0250831	BG642167	9002
FBgn0033544	CG7220	8994
FBgn0040582	BomBc3	8987
FBgn0038453	Arl6IP1	8986
FBgn0004574	Rop	8983
FBgn0041180	Tep4	8982
FBgn0040285	Scamp	8977
FBgn0034819	CG9877	8973
FBgn0033821	CG10799	8965
FBgn0036667	kud	8958
FBgn0262734	eIF4H1	8955
FBgn0000259	CkIIβ	8939
FBgn0267378	sau	8939
FBgn0037537	CG2767	8935
FBgn0031190	CG12576	8931
FBgn0035228	CG12091	8925
FBgn0050359	Mal-A5	8925
FBgn0003205	Ras85D	8909
FBgn0262954	Polr2K	8908
FBgn0028986	Spn38F	8902
FBgn0010591	Sply	8890
FBgn0033377	Pgm2a	8888
FBgn0033978	Cyp6a23	8888
FBgn0032859	Arpc2	8871
FBgn0037419	Osi12	8840
FBgn0024986	CG3719	8837
FBgn0016917	Stat92E	8836
FBgn0032746	CG10470	8832
FBgn0032283	CG7296	8826
FBgn0053926	Srg3	8823
FBgn0030364	Lsm12a	8820
FBgn0028734	Fmr1	8819
FBgn0263979	Caf1-55	8814
FBgn0031313	CG5080	8812
FBgn0035772	Sh3β	8798
FBgn0010397	LamC	8797
FBgn0054034	CG34034	8774
FBgn0261270	Sps1	8752
FBgn0031097	obst-A	8740
FBgn0034724	babos	8735
FBgn0038877	CG3308	8735
FBgn0053138	Agbe	8735
FBgn0032299	CG17127	8734
FBgn0036538	CG15715	8729
FBgn0035082	CG2811	8699
FBgn0032726	CG10621	8692
FBgn0033968	hui	8691
FBgn0035343	CG16762	8688
FBgn0029801	CG15771	8677
FBgn0033555	RpS15Ab	8667
FBgn0053889	His4:CG33889	8666
FBgn0087005	rtp	8666
FBgn0032005	Snx6	8664
FBgn0053883	His4:CG33883	8664
FBgn0053885	His4:CG33885	8664
FBgn0053887	His4:CG33887	8664
FBgn0259483	Mob4	8664
FBgn0022349	CG1910	8650
FBgn0040551	CG11686	8650
FBgn0040512	ζCOP	8647
FBgn0040382	CG5273	8639
FBgn0053901	His4:CG33901	8637
FBgn0053903	His4:CG33903	8637
FBgn0053905	His4:CG33905	8637
FBgn0002938	ninaC	8635
FBgn0033907	mRpS16	8634
FBgn0053909	His4:CG33909	8634
FBgn0051611	His4:CG31611	8633
FBgn0008635	βCOP	8628
FBgn0003015	osk	8627
FBgn0050185	AIMP3	8622
FBgn0031437	Arpc5	8617
FBgn0051548	CG31548	8615
FBgn0019830	colt	8597
FBgn0037354	CG12171	8578
FBgn0031047	Rcd-1	8577
FBgn0032725	Nedd8	8577
FBgn0010435	emp	8574
FBgn0014141	cher	8564
FBgn0035321	CG1275	8562
FBgn0036237	viaf	8548
FBgn0020641	Lcp65Ad	8546
FBgn0029870	Marf	8545
FBgn0029941	CG1677	8531
FBgn0050026	CG30026	8530
FBgn0035544	CG15021	8526
FBgn0033241	CG2915	8515
FBgn0005626	ple	8510
FBgn0000426	SmF	8509
FBgn0031689	Cyp28d1	8499
FBgn0038976	Pfdn5	8494
FBgn0003249	Rh3	8492
FBgn0036516	CG7656	8492
FBgn0032494	Jhbp13	8478
FBgn0052446	Atox1	8467
FBgn0028833	Cmpk	8464
FBgn0033285	CG18449	8464
FBgn0052279	Drsl2	8460
FBgn0261258	rgn	8449
FBgn0030749	AnxB11	8446
FBgn0032074	Tsp29Fa	8443
FBgn0266064	Glys	8438
FBgn0052266	CG32266	8429
FBgn0259749	mmy	8427
FBgn0085334	CG34305	8425
FBgn0011640	lark	8423
FBgn0037138	P5CDh1	8421
FBgn0046302	CG10650	8421
FBgn0037890	CG17734	8417
FBgn0053333	CG33333	8401
FBgn0038033	CG10097	8396
FBgn0039620	wat	8386
FBgn0086676	spin	8381
FBgn0034514	CG13427	8378
FBgn0260934	par-1	8370
FBgn0027108	Inx2	8358
FBgn0034259	P32	8349
FBgn0010747	Srp54k	8348
FBgn0264493	rdx	8345
FBgn0030584	Grx5	8334
FBgn0037261	CG9775	8334
FBgn0041605	cpx	8333
FBgn0024807	DIP1	8325
FBgn0032646	mEFTs	8321
FBgn0026777	Rad23	8306
FBgn0266521	stai	8301
FBgn0031245	CG3625	8300
FBgn0265935	coro	8300
FBgn0051992	gw	8285
FBgn0053995	CG33995	8283
FBgn0010294	ng2	8278
FBgn0022709	Ak1	8267
FBgn0039031	Gbp3	8240
FBgn0043576	PGRP-SC1a	8238
FBgn0041629	Hexo2	8217
FBgn0035583	hoka	8213
FBgn0038784	CG4362	8209
FBgn0267408	AOX1	8207
FBgn0262716	Arp3	8202
FBgn0016756	Usp47	8200
FBgn0039537	Hsdl2	8196
FBgn0032216	Usp14	8190
FBgn0033717	CG8839	8187
FBgn0037313	CG1161	8187
FBgn0036805	Chmp1	8168
FBgn0027280	orion	8165
FBgn0035906	GstO2	8165
FBgn0040899	CG17776	8154
FBgn0037424	Osi15	8151
FBgn0030482	Bcat	8139
FBgn0032731	Swip-1	8136
FBgn0024294	Spn43Aa	8130
FBgn0261618	larp	8130
FBgn0032125	Cpr30B	8124
FBgn0016126	CaMKI	8123
FBgn0064116	anox	8122
FBgn0064117	SLIRP1	8122
FBgn0038100	Paip2	8107
FBgn0004924	Top1	8103
FBgn0001168	hry	8100
FBgn0028969	δCOP	8097
FBgn0000283	Cp190	8092
FBgn0030653	CG7860	8092
FBgn0284257	Ttd14	8087
FBgn0002783	mor	8082
FBgn0263260	sel	8068
FBgn0027335	Rip11	8067
FBgn0038009	CG17738	8065
FBgn0028992	sds22	8062
FBgn0004623	Gβ76C	8060
FBgn0033021	CG10417	8055
FBgn0033179	p47	8055
FBgn0024234	gbb	8054
FBgn0010350	Cds	8049
FBgn0034744	Vps20	8047
FBgn0039081	Irk2	8042
FBgn0030734	ERp44	8036
FBgn0035232	CG12099	8036
FBgn0053170	CG33170	8036
FBgn0003060	CG9757	8031
FBgn0038257	smp-30	8031
FBgn0053306	CG33306	8022
FBgn0042119	Cpr65Au	8009
FBgn0267972	Der-1	8006
FBgn0020304	drongo	8000
FBgn0250869	CG42240	7993
FBgn0053774	CG33774	7990
FBgn0036663	CG9674	7984
FBgn0039130	CG5854	7983
FBgn0085193	CG34164	7981
FBgn0046874	Pif1B	7980
FBgn0265274	Inx3	7977
FBgn0035469	Lamtor4	7969
FBgn0037678	CG16749	7968
FBgn0038450	CG17560	7967
FBgn0003525	stg	7965
FBgn0039163	CG5515	7955
FBgn0034200	Gbp2	7953
FBgn0024734	PRL-1	7952
FBgn0032101	CG9586	7951
FBgn0085232	CG34203	7950
FBgn0015575	α-Est7	7945
FBgn0051988	CG31988	7945
FBgn0037024	tzn	7932
FBgn0025865	Cortactin	7930
FBgn0034335	GstE1	7929
FBgn0035964	Dhpr	7927
FBgn0026400	Noa36	7922
FBgn0033844	bbc	7918
FBgn0037834	Art1	7908
FBgn0033317	CG8635	7904
FBgn0030093	Bap111	7903
FBgn0041342	Pcyt1	7903
FBgn0283508	nw	7900
FBgn0035198	CG9133	7886
FBgn0047351	CG31468	7882
FBgn0022774	Oat	7880
FBgn0028987	Spn28F	7879
FBgn0037239	Sfxn1-3	7871
FBgn0035497	CG14995	7869
FBgn0259233	CG42331	7869
FBgn0038718	CG17752	7866
FBgn0040754	CG17059	7864
FBgn0030670	Pis	7857
FBgn0021814	Vps28	7851
FBgn0034051	Mlf	7846
FBgn0026721	fat-spondin	7843
FBgn0034693	flap	7837
FBgn0035988	CG3982	7835
FBgn0022985	qkr58E-2	7834
FBgn0033919	CG8547	7828
FBgn0032732	EMC5	7821
FBgn0002930	nec	7815
FBgn0262579	Sarm	7815
FBgn0250842	CG17575	7812
FBgn0034132	S-Lap8	7810
FBgn0033485	RpLP0-like	7809
FBgn0027496	εCOP	7808
FBgn0043825	CG18284	7800
FBgn0030334	Karl	7795
FBgn0030276	Dlic	7793
FBgn0050163	Cpr60D	7793
FBgn0038808	Srp14	7792
FBgn0000551	Edg78E	7785
FBgn0014368	nol	7783
FBgn0262519	Mi-2	7777
FBgn0261625	GLS	7761
FBgn0033428	Urod	7760
FBgn0050011	gem	7757
FBgn0038195	CG3061	7755
FBgn0039297	Jhbp7	7753
FBgn0015614	CanB2	7749
FBgn0002183	dre4	7746
FBgn0025724	β'COP	7741
FBgn0261552	ps	7741
FBgn0002413	dco	7732
FBgn0040239	bc10	7714
FBgn0028984	Spn88Ea	7713
FBgn0011290	Taf12	7709
FBgn0000071	Ama	7707
FBgn0286781	cass	7702
FBgn0032292	EMC3	7697
FBgn0031149	Stt3A	7694
FBgn0034948	PPP1R15	7687
FBgn0034564	CG9344	7683
FBgn0038826	Syp	7682
FBgn0086443	AsnRS	7680
FBgn0284235	CG46319	7675
FBgn0005649	Rox8	7674
FBgn0035827	Srp9	7670
FBgn0053094	Synd	7663
FBgn0052425	CG32425	7656
FBgn0032899	CG9338	7648
FBgn0030802	DENR	7647
FBgn0032880	TM9SF2	7647
FBgn0002578	Kaz-m1	7646
FBgn0002022	Catsup	7641
FBgn0031590	CG3702	7636
FBgn0030993	Mec2	7618
FBgn0033593	Listericin	7617
FBgn0037199	EMC4	7614
FBgn0261975	CG42806	7612
FBgn0036515	AIMP2	7611
FBgn0038829	CG17271	7610
FBgn0040075	rept	7606
FBgn0034718	wdp	7604
FBgn0054051	CG34051	7603
FBgn0259964	Sfp33A3	7598
FBgn0036257	RhoGAP68F	7597
FBgn0069242	eca	7597
FBgn0005411	U2af50	7596
FBgn0030052	CG12065	7596
FBgn0035872	Cpsf6	7596
FBgn0052549	Nt5b	7596
FBgn0086915	Mst77F	7596
FBgn0030277	CG1394	7591
FBgn0031145	Ntf-2	7588
FBgn0035356	CG16986	7584
FBgn0038038	CG5167	7582
FBgn0037835	CG14687	7574
FBgn0037930	CG14715	7574
FBgn0002865	Mst98Ca	7553
FBgn0030693	sordd1	7549
FBgn0039239	Srg1	7547
FBgn0043012	AP-2σ	7537
FBgn0045827	CG13245	7531
FBgn0003206	Ras64B	7528
FBgn0036428	Gbs-70E	7527
FBgn0024315	Picot	7525
FBgn0030208	PPP4R2r	7522
FBgn0035853	UbcE2M	7518
FBgn0261243	Psa	7516
FBgn0001308	Khc	7514
FBgn0039213	atl	7500
FBgn0086346	ALiX	7496
FBgn0029148	NHP2	7493
FBgn0040907	mRpL33	7486
FBgn0035513	Cpr64Ad	7483
FBgn0002736	mago	7482
FBgn0259201	CG42305	7482
FBgn0015872	Drip	7479
FBgn0040993	CG17325	7479
FBgn0031907	CG5171	7461
FBgn0036337	Adk2	7458
FBgn0023528	CG2924	7449
FBgn0028554	x16	7446
FBgn0063485	Lasp	7439
FBgn0000084	AnxB10	7436
FBgn0085436	Not1	7427
FBgn0036272	Sms	7418
FBgn0014877	Roe1	7417
FBgn0029820	CG16721	7417
FBgn0037370	CG1236	7417
FBgn0265991	Zasp52	7416
FBgn0029891	Pink1	7414
FBgn0052564	CG32564	7413
FBgn0031660	mRpL28	7412
FBgn0027554	CG8042	7410
FBgn0085220	Ufm1	7409
FBgn0032208	Ufd4	7407
FBgn0033208	mRpL52	7406
FBgn0050122	CG30122	7400
FBgn0004179	Csp	7399
FBgn0082582	tmod	7392
FBgn0259223	CG42323	7383
FBgn0250841	CG17242	7382
FBgn0261015	Pif1A	7382
FBgn0020545	kraken	7378
FBgn0263200	Galt	7371
FBgn0002914	Myb	7369
FBgn0010235	Klc	7369
FBgn0035830	CG8209	7369
FBgn0032407	Pex19	7364
FBgn0032715	CG17597	7364
FBgn0011710	Septin1	7363
FBgn0035397	PAN3	7357
FBgn0038745	ClpX	7354
FBgn0036580	PDCD-5	7353
FBgn0020503	CLIP-190	7351
FBgn0030753	rngo	7348
FBgn0031020	Naa15-16	7346
FBgn0037374	jagn	7344
FBgn0050016	CG30016	7343
FBgn0019982	Gs1l	7342
FBgn0013576	mtd	7340
FBgn0022027	Vps25	7339
FBgn0011327	Uch-L5	7336
FBgn0003141	pr	7335
FBgn0039402	Vps2	7332
FBgn0265263	CG42688	7330
FBgn0031737	obst-E	7329
FBgn0031888	Pvf2	7329
FBgn0028855	CG15282	7328
FBgn0031645	CG3036	7324
FBgn0030479	Rbp1-like	7312
FBgn0031360	CG31937	7303
FBgn0020385	pug	7287
FBgn0001228	CG4456	7286
FBgn0001208	Hn	7285
FBgn0033209	CG12107	7283
FBgn0051777	CG31777	7280
FBgn0039310	CG11878	7275
FBgn0259740	CG42394	7268
FBgn0026324	Taf10b	7244
FBgn0010342	Map60	7238
FBgn0038326	Hibch	7236
FBgn0265101	Sgt1	7232
FBgn0013432	bcn92	7231
FBgn0001104	Gαi	7228
FBgn0033065	Cyp6w1	7224
FBgn0014427	CG11899	7222
FBgn0027356	Amph	7216
FBgn0031728	Hsp60C	7216
FBgn0015808	ScpX	7210
FBgn0000339	cni	7208
FBgn0032721	CG10602	7206
FBgn0031069	Abcd3	7203
FBgn0029838	CG4666	7202
FBgn0032246	Wdfy2	7199
FBgn0040666	CG12848	7190
FBgn0037655	Kcmf1	7188
FBgn0028398	Taf10	7184
FBgn0040918	schlank	7184
FBgn0002856	Acp26Ab	7178
FBgn0263750	CG43675	7178
FBgn0028567	robl62A	7177
FBgn0036488	CG6878	7175
FBgn0266492	SclB	7173
FBgn0283469	Vps4	7168
FBgn0033918	CG8531	7163
FBgn0011754	PhKγ	7162
FBgn0001223	Hsp22	7155
FBgn0263199	Galk	7151
FBgn0264693	ens	7147
FBgn0026259	eIF5B	7145
FBgn0036932	Lamtor1	7134
FBgn0061197	salto	7133
FBgn0022224	ubl	7129
FBgn0052528	parvin	7124
FBgn0259785	pzg	7121
FBgn0003346	RanGAP	7120
FBgn0028953	CG14478	7120
FBgn0033777	CG17574	7120
FBgn0035090	CG2736	7120
FBgn0262743	Fs(2)Ket	7117
FBgn0264302	wrm1	7111
FBgn0264303	wrm2	7111
FBgn0025373	Fpps	7102
FBgn0011204	cue	7100
FBgn0033093	CG3270	7095
FBgn0032638	SPH93	7092
FBgn0050382	Prosα1R	7086
FBgn0005614	trpl	7084
FBgn0004132	boca	7082
FBgn0035181	CG9205	7079
FBgn0031538	CG3246	7078
[truncated: 11,974 more rows]
