# Supplementary material for: Comparative gene annotation and orthology assignments across 301 species of Drosophilidae
Source: PLoS Biol. 2026 Feb 18;24(2):e3003663. doi: 10.1371/journal.pbio.3003663 (PMC12928591; doi:10.1371/journal.pbio.3003663)
Supplement: S3 Table — (XLSX) [file pbio.3003663.s008.xlsx]

## Sheet: Sheet1
HIOG	FPKM	category
N1.HOG0002657	1377155	20
N1.HOG0032435	1351777	20
N1.HOG0018977	927806	20
N1.HOG0000008	694612	20
N1.HOG0003556	561202	20
N1.HOG0020611	506912	20
N1.HOG0023662	473689	20
N1.HOG0003649	467666	20
N1.HOG0017174	466821	20
N1.HOG0015491	404548	20
N1.HOG0007663	402872	20
N1.HOG0002656	395272	20
N1.HOG0002655	382916	20
N1.HOG0008508	359799	20
N1.HOG0006828	357361	20
N1.HOG0010984	354060	20
N1.HOG0009381	352865	20
N1.HOG0001670	350104	20
N1.HOG0008574	330083	20
N1.HOG0007851	328503	20
N1.HOG0009741	324917	20
N1.HOG0018818	308024	20
N1.HOG0010922	304539	20
N1.HOG0003584	293379	20
N1.HOG0012889	290662	20
N1.HOG0001024	288905	20
N1.HOG0016802	287350	20
N1.HOG0010051	285326	20
N1.HOG0007289	281290	20
N1.HOG0010098	281136	20
N1.HOG0008828	280922	20
N1.HOG0011365	279594	20
N1.HOG0006605	277922	20
N1.HOG0007817	275942	20
N1.HOG0005523	274721	20
N1.HOG0001034	272569	20
N1.HOG0007219	272288	20
N1.HOG0003795	268917	20
N1.HOG0007567	266529	20
N1.HOG0009239	261720	20
N1.HOG0003319	257901	20
N1.HOG0016052	256091	20
N1.HOG0008768	253994	20
N1.HOG0007202	247916	20
N1.HOG0006042	244900	20
N1.HOG0009645	244851	20
N1.HOG0013944	240120	20
N1.HOG0011508	240110	20
N1.HOG0003834	233921	20
N1.HOG0009944	233738	20
N1.HOG0009207	230075	20
N1.HOG0002724	228090	20
N1.HOG0006096	226667	20
N1.HOG0002047	224420	20
N1.HOG0001645	223479	20
N1.HOG0013568	219495	20
N1.HOG0004671	219381	20
N1.HOG0006036	212724	20
N1.HOG0000031	211898	20
N1.HOG0006005	211782	20
N1.HOG0008468	211202	20
N1.HOG0009564	210157	20
N1.HOG0006202	208012	20
N1.HOG0002723	206742	20
N1.HOG0007724	205416	20
N1.HOG0008012	204526	20
N1.HOG0009760	203537	20
N1.HOG0006747	197846	20
N1.HOG0023260	191786	20
N1.HOG0008678	190820	20
N1.HOG0006258	189904	20
N1.HOG0003740	188807	20
N1.HOG0008746	187384	20
N1.HOG0005498	187368	20
N1.HOG0005115	187367	20
N1.HOG0006613	186642	20
N1.HOG0009449	183168	20
N1.HOG0003720	182910	20
N1.HOG0007787	179509	20
N1.HOG0007107	179290	20
N1.HOG0007731	178147	20
N1.HOG0004827	177748	20
N1.HOG0018483	177044	20
N1.HOG0007899	176399	20
N1.HOG0004769	171275	20
N1.HOG0006297	170093	20
N1.HOG0010524	166649	20
N1.HOG0007739	166433	20
N1.HOG0011195	166408	20
N1.HOG0004473	165393	20
N1.HOG0007255	164785	20
N1.HOG0010742	164002	20
N1.HOG0006773	163595	20
N1.HOG0000034	162477	20
N1.HOG0009887	160024	20
N1.HOG0010794	159663	20
N1.HOG0007979	157626	20
N1.HOG0011759	156750	20
N1.HOG0010583	156604	20
N1.HOG0007954	154855	20
N1.HOG0008272	153064	20
N1.HOG0003137	152187	20
N1.HOG0004628	151825	20
N1.HOG0006408	149709	20
N1.HOG0005700	149596	20
N1.HOG0001676	149530	20
N1.HOG0023261	149501	20
N1.HOG0013450	147754	20
N1.HOG0022557	146906	20
N1.HOG0009762	146170	20
N1.HOG0010209	143414	20
N1.HOG0006824	143039	20
N1.HOG0014818	142911	20
N1.HOG0004365	141627	20
N1.HOG0001694	140713	20
N1.HOG0005759	140124	20
N1.HOG0014142	140078	20
N1.HOG0007375	137362	20
N1.HOG0008530	136552	20
N1.HOG0015369	134715	20
N1.HOG0007259	133010	20
N1.HOG0019227	128231	20
N1.HOG0010022	127448	20
N1.HOG0000017	125795	20
N1.HOG0000023	124100	20
N1.HOG0010176	123458	20
N1.HOG0018761	122224	20
N1.HOG0004323	120575	20
N1.HOG0013405	120404	20
N1.HOG0006765	120324	20
N1.HOG0009689	119397	20
N1.HOG0003648	118766	20
N1.HOG0007918	115931	20
N1.HOG0017620	114764	20
N1.HOG0016741	113160	20
N1.HOG0006230	112158	20
N1.HOG0000462	111134	20
N1.HOG0003737	109616	20
N1.HOG0009548	108537	20
N1.HOG0011797	107671	20
N1.HOG0013359	106185	20
N1.HOG0005914	105639	20
N1.HOG0013610	105127	20
N1.HOG0002998	104096	20
N1.HOG0011389	103099	20
N1.HOG0008923	99388	20
N1.HOG0007385	99386	20
N1.HOG0013216	96565	20
N1.HOG0003419	96385	20
N1.HOG0013185	92214	20
N1.HOG0007607	91716	20
N1.HOG0009294	91218	20
N1.HOG0004443	90851	20
N1.HOG0004985	89266	20
N1.HOG0017232	88577	20
N1.HOG0006907	86171.5	20
N1.HOG0000952	85572.3	20
N1.HOG0013306	84213	20
N1.HOG0008409	83966	20
N1.HOG0018886	83420	20
N1.HOG0013187	82853	20
N1.HOG0016710	82661	20
N1.HOG0009920	81356	20
N1.HOG0008404	79097	20
N1.HOG0003510	78438	20
N1.HOG0015996	78421	20
N1.HOG0017183	77711	20
N1.HOG0003076	76196	20
N1.HOG0002500	75937	20
N1.HOG0010935	75900	20
N1.HOG0010494	75874	20
N1.HOG0005558	75689.5	20
N1.HOG0003154	75511	20
N1.HOG0010216	75376	20
N1.HOG0014605	74901	20
N1.HOG0029943	73994	20
N1.HOG0002422	73799	20
N1.HOG0008298	73407	20
N1.HOG0014641	72876	20
N1.HOG0003323	72385	20
N1.HOG0002740	72052	20
N1.HOG0002666	71871	20
N1.HOG0006949	71481	20
N1.HOG0005925	71289	20
N1.HOG0010958	71027	20
N1.HOG0012005	70588	20
N1.HOG0003766	70296	20
N1.HOG0001651	70094	20
N1.HOG0016079	69439	20
N1.HOG0010798	69014	20
N1.HOG0002763	68514	20
N1.HOG0000989	68337	20
N1.HOG0012870	67628	20
N1.HOG0009772	67599	20
N1.HOG0001023	67398	20
N1.HOG0004652	67062	20
N1.HOG0016544	66485	20
N1.HOG0009358	66174	20
N1.HOG0002741	66014	20
N1.HOG0008099	65973	20
N1.HOG0017915	65280	20
N1.HOG0004055	65241	20
N1.HOG0008408	65118	20
N1.HOG0016403	65069	20
N1.HOG0004751	64255	20
N1.HOG0027504	63896	20
N1.HOG0000019	63585	20
N1.HOG0004806	63465	20
N1.HOG0008747	63039	20
N1.HOG0018454	62144.5	20
N1.HOG0005889	61029.5	20
N1.HOG0013945	60989	20
N1.HOG0006940	60918	20
N1.HOG0020056	60540	20
N1.HOG0014742	60487	20
N1.HOG0014893	60230	20
N1.HOG0007876	59888	20
N1.HOG0005274	59336.5	20
N1.HOG0006752	58170	20
N1.HOG0015065	57918	20
N1.HOG0003325	57727	20
N1.HOG0006539	57717	20
N1.HOG0005260	57382	20
N1.HOG0015864	57229	20
N1.HOG0015247	56722	20
N1.HOG0005847	56384	20
N1.HOG0012794	56369	20
N1.HOG0003115	56201	20
N1.HOG0004615	56179	20
N1.HOG0025704	56163	20
N1.HOG0010028	56096	20
N1.HOG0000468	55981	20
N1.HOG0012323	55960	20
N1.HOG0016371	55526	20
N1.HOG0010124	55272	20
N1.HOG0010501	54544	20
N1.HOG0008192	54276	20
N1.HOG0007969	54086	20
N1.HOG0005691	53777	20
N1.HOG0020749	53658	20
N1.HOG0002126	53558.8	20
N1.HOG0001042	53494	20
N1.HOG0007434	53430	20
N1.HOG0000847	52628.5	20
N1.HOG0005300	52554	20
N1.HOG0005306	52377	20
N1.HOG0002606	52295	20
N1.HOG0008358	51813	20
N1.HOG0002834	51761	20
N1.HOG0000000	51462	20
N1.HOG0015113	51372	20
N1.HOG0015093	51057	20
N1.HOG0003157	50980	20
N1.HOG0001032	50109	20
N1.HOG0010690	50059	20
N1.HOG0015738	49930	20
N1.HOG0013746	49472	20
N1.HOG0010816	48542	20
N1.HOG0025136	48532	20
N1.HOG0013790	48354	20
N1.HOG0002264	47810	20
N1.HOG0008283	47246	20
N1.HOG0004511	47213	20
N1.HOG0010746	46939	20
N1.HOG0008901	46515	20
N1.HOG0006820	45912	20
N1.HOG0007374	45700	20
N1.HOG0016016	45584	20
N1.HOG0004740	45564	20
N1.HOG0006016	45139	20
N1.HOG0016580	45138.5	20
N1.HOG0024131	45089	20
N1.HOG0007849	44920	20
N1.HOG0002345	44809	20
N1.HOG0002950	44674	20
N1.HOG0007744	44562	20
N1.HOG0003355	44337	20
N1.HOG0018410	44011	20
N1.HOG0000026	43876.3	20
N1.HOG0008810	43862	20
N1.HOG0024620	43745	20
N1.HOG0003709	43678	20
N1.HOG0012720	43486	20
N1.HOG0012770	43330	20
N1.HOG0011826	43189	20
N1.HOG0009761	43182	20
N1.HOG0005010	43063	20
N1.HOG0021923	42937	20
N1.HOG0014230	42911	20
N1.HOG0004260	42788	20
N1.HOG0011165	42720	20
N1.HOG0015857	42693	20
N1.HOG0002898	42603	20
N1.HOG0004418	42268	20
N1.HOG0019780	42196	20
N1.HOG0009536	41991	20
N1.HOG0013485	41654	20
N1.HOG0009986	41613	20
N1.HOG0011629	41535	20
N1.HOG0015300	41529	20
N1.HOG0001028	40888	20
N1.HOG0005430	40670	20
N1.HOG0003178	40532	20
N1.HOG0010761	40391	20
N1.HOG0032414	40290	20
N1.HOG0012723	40122	20
N1.HOG0010135	39971	20
N1.HOG0008617	39965	20
N1.HOG0013916	39948	20
N1.HOG0008032	39858	20
N1.HOG0016102	39802	20
N1.HOG0001336	39798	20
N1.HOG0005178	39308.9	20
N1.HOG0004980	39247	20
N1.HOG0014405	38944	20
N1.HOG0010515	38925	20
N1.HOG0017271	38890	20
N1.HOG0011839	38804	20
N1.HOG0015233	38686	20
N1.HOG0011548	38682	20
N1.HOG0005028	38433	20
N1.HOG0009010	38432	20
N1.HOG0016986	38306	20
N1.HOG0015750	37827	20
N1.HOG0000893	37758	20
N1.HOG0015791	37700	20
N1.HOG0013783	37650	20
N1.HOG0001165	37222	20
N1.HOG0014845	37143	20
N1.HOG0020331	37059	20
N1.HOG0016085	36805	20
N1.HOG0004115	36736	20
N1.HOG0025291	36734	20
N1.HOG0012275	36699	20
N1.HOG0002292	36630	20
N1.HOG0003877	36538	20
N1.HOG0008932	36480	20
N1.HOG0010167	36477	20
N1.HOG0009051	36448	20
N1.HOG0000526	36446	20
N1.HOG0001331	36324	20
N1.HOG0005548	36308	20
N1.HOG0006945	36016	20
N1.HOG0001655	35791	20
N1.HOG0018536	35746	20
N1.HOG0003492	35536	20
N1.HOG0017189	35122.7	20
N1.HOG0020605	35113	20
N1.HOG0009892	34555	20
N1.HOG0010786	34519	20
N1.HOG0011405	34303	20
N1.HOG0006797	34124	20
N1.HOG0009365	34043	20
N1.HOG0011007	33890	20
N1.HOG0003774	33889	20
N1.HOG0004246	33843	20
N1.HOG0011588	33727	20
N1.HOG0018698	33548	20
N1.HOG0010206	33486	20
N1.HOG0003880	33388	20
N1.HOG0004074	33226	20
N1.HOG0005217	33109	20
N1.HOG0004191	33074	20
N1.HOG0009067	33050	20
N1.HOG0011991	33050	20
N1.HOG0016464	32955	20
N1.HOG0001376	32935	20
N1.HOG0004081	32651	20
N1.HOG0001805	32575.3	20
N1.HOG0003603	32519	20
N1.HOG0001641	32227	20
N1.HOG0007552	32159	20
N1.HOG0009185	31975	20
N1.HOG0005099	31930	20
N1.HOG0014785	31930	20
N1.HOG0010665	31880	20
N1.HOG0012140	31837	20
N1.HOG0011849	31569	20
N1.HOG0008957	31556	20
N1.HOG0017889	31553	20
N1.HOG0010158	31278	20
N1.HOG0008767	31204	20
N1.HOG0004072	31127.5	20
N1.HOG0018043	31096	20
N1.HOG0017833	31030	20
N1.HOG0005179	31010	20
N1.HOG0004049	30979	20
N1.HOG0007711	30914	20
N1.HOG0009610	30827	20
N1.HOG0003238	30601	20
N1.HOG0009701	30425	20
N1.HOG0003947	30418	20
N1.HOG0008966	30359	20
N1.HOG0007213	30344	20
N1.HOG0015794	30168	20
N1.HOG0004973	30142	20
N1.HOG0007468	30127	20
N1.HOG0019464	29949	20
N1.HOG0011469	29925	20
N1.HOG0014615	29758	20
N1.HOG0016295	29550	20
N1.HOG0011428	29405	20
N1.HOG0008401	29280	20
N1.HOG0001334	29173	20
N1.HOG0013543	29165	20
N1.HOG0007123	29164	20
N1.HOG0008697	29105	20
N1.HOG0003267	29087	20
N1.HOG0007524	29045	20
N1.HOG0004084	28891	20
N1.HOG0008906	28878	20
N1.HOG0012584	28818	20
N1.HOG0010348	28801	20
N1.HOG0004233	28747	20
N1.HOG0018082	28734	20
N1.HOG0010187	28646	20
N1.HOG0006767	28624	20
N1.HOG0017716	28623.5	20
N1.HOG0013415	28578	20
N1.HOG0008015	28505	20
N1.HOG0009496	28439	20
N1.HOG0013965	28431	20
N1.HOG0008134	28393	20
N1.HOG0011980	28392	20
N1.HOG0013353	28323	20
N1.HOG0011674	28173	20
N1.HOG0004966	28060	20
N1.HOG0010435	28054	20
N1.HOG0007784	27989	20
N1.HOG0003585	27988	20
N1.HOG0006864	27983	20
N1.HOG0012965	27953	20
N1.HOG0017207	27802	20
N1.HOG0012179	27800	20
N1.HOG0010661	27767	20
N1.HOG0012347	27604	20
N1.HOG0017164	27604	20
N1.HOG0017623	27595	20
N1.HOG0004022	27583	20
N1.HOG0018593	27539	20
N1.HOG0015470	27490	20
N1.HOG0018768	27426.5	20
N1.HOG0004428	27403	20
N1.HOG0004450	27398	20
N1.HOG0006467	27376	20
N1.HOG0013171	27364	20
N1.HOG0003632	27297	20
N1.HOG0012937	27259	20
N1.HOG0015262	27196	20
N1.HOG0010014	27074	20
N1.HOG0015733	27004	20
N1.HOG0009046	26994	20
N1.HOG0004995	26960	20
N1.HOG0018493	26918	20
N1.HOG0003887	26909	20
N1.HOG0006436	26880	20
N1.HOG0000450	26764	20
N1.HOG0011831	26604	20
N1.HOG0000918	26567	20
N1.HOG0013794	26563	20
N1.HOG0011322	26506	20
N1.HOG0012779	26435	20
N1.HOG0021631	26360	20
N1.HOG0004419	26265	20
N1.HOG0004963	26242	20
N1.HOG0009786	26159	20
N1.HOG0014231	26121	20
N1.HOG0007646	26107	20
N1.HOG0013028	26093	20
N1.HOG0012993	26037	20
N1.HOG0013443	26005	20
N1.HOG0006519	25993	20
N1.HOG0017199	25971	20
N1.HOG0000560	25905	20
N1.HOG0008596	25884	20
N1.HOG0009821	25849	20
N1.HOG0004384	25838	20
N1.HOG0020086	25780	20
N1.HOG0012194	25649	20
N1.HOG0017436	25576	20
N1.HOG0003849	25488	20
N1.HOG0009861	25333	20
N1.HOG0015593	25316	20
N1.HOG0013771	25309	20
N1.HOG0010120	25306	20
N1.HOG0009586	25175	20
N1.HOG0017143	25152	20
N1.HOG0018119	25129	20
N1.HOG0002948	25085	20
N1.HOG0013663	25047	20
N1.HOG0015936	25029	20
N1.HOG0009935	24947	20
N1.HOG0010023	24906	20
N1.HOG0019782	24894	20
N1.HOG0013287	24871	20
N1.HOG0009377	24857	20
N1.HOG0006256	24822	20
N1.HOG0012991	24777	20
N1.HOG0012381	24764	20
N1.HOG0001835	24684	20
N1.HOG0011552	24667	20
N1.HOG0002531	24536.3	20
N1.HOG0004962	24527	20
N1.HOG0009206	24516	20
N1.HOG0008587	24475	20
N1.HOG0009376	24460	20
N1.HOG0004366	24403	20
N1.HOG0007873	24338	20
N1.HOG0008109	24321	20
N1.HOG0020138	24252	20
N1.HOG0010652	24240	20
N1.HOG0009802	24237	20
N1.HOG0013799	24220	20
N1.HOG0010951	24219	20
N1.HOG0011324	24204	20
N1.HOG0004040	24188	20
N1.HOG0014297	24170	20
N1.HOG0027508	23828	20
N1.HOG0012646	23824	20
N1.HOG0007021	23794	20
N1.HOG0013868	23737	20
N1.HOG0019242	23544	20
N1.HOG0017950	23519	20
N1.HOG0009523	23472	20
N1.HOG0018418	23431	20
N1.HOG0005539	23406	20
N1.HOG0007393	23355	20
N1.HOG0012869	23288	20
N1.HOG0009317	23257	20
N1.HOG0013926	23177	20
N1.HOG0011433	23112	20
N1.HOG0010999	23035	20
N1.HOG0014077	23027	20
N1.HOG0004564	22974	20
N1.HOG0002838	22818	20
N1.HOG0015477	22810	20
N1.HOG0015100	22751	20
N1.HOG0017017	22717	20
N1.HOG0003357	22705	20
N1.HOG0006298	22689	20
N1.HOG0009675	22628	20
N1.HOG0006114	22431	20
N1.HOG0006228	22365.5	20
N1.HOG0012785	22343	20
N1.HOG0004061	22253	20
N1.HOG0004595	22139	20
N1.HOG0012852	22082	20
N1.HOG0009787	22049	20
N1.HOG0003690	22008	20
N1.HOG0008231	21993	20
N1.HOG0005165	21991	20
N1.HOG0007827	21983	20
N1.HOG0009933	21853	20
N1.HOG0010897	21835	20
N1.HOG0035818	21826	20
N1.HOG0011202	21778	20
N1.HOG0012913	21744	20
N1.HOG0008025	21725	20
N1.HOG0013747	21698	20
N1.HOG0000951	21697	20
N1.HOG0016678	21682	20
N1.HOG0007910	21681	20
N1.HOG0012401	21593	20
N1.HOG0012823	21578	20
N1.HOG0006868	21482	20
N1.HOG0012197	21418	20
N1.HOG0004241	21326	20
N1.HOG0004951	21311	20
N1.HOG0003818	21257.5	20
N1.HOG0009345	21235	20
N1.HOG0002596	21197	20
N1.HOG0009783	21187	20
N1.HOG0009550	21170	20
N1.HOG0014352	21127	20
N1.HOG0004753	21126	20
N1.HOG0000940	21124	20
N1.HOG0004492	21087	20
N1.HOG0005157	20957	20
N1.HOG0010083	20943	20
N1.HOG0007750	20931	20
N1.HOG0002013	20928	20
N1.HOG0004356	20925	20
N1.HOG0011618	20912	20
N1.HOG0016853	20905	20
N1.HOG0009724	20903	20
N1.HOG0013744	20785	20
N1.HOG0009554	20775	20
N1.HOG0005345	20747	20
N1.HOG0016600	20716	20
N1.HOG0017384	20591	20
N1.HOG0004984	20589	20
N1.HOG0015263	20564	20
N1.HOG0003669	20511.5	20
N1.HOG0008729	20510	20
N1.HOG0000455	20450	20
N1.HOG0015473	20437	20
N1.HOG0013581	20434	20
N1.HOG0009616	20418	20
N1.HOG0002660	20417	20
N1.HOG0007207	20385	20
N1.HOG0004930	20355	20
N1.HOG0009746	20267	20
N1.HOG0011524	20175	20
N1.HOG0009194	20160	20
N1.HOG0003820	20120	20
N1.HOG0003461	20111	20
N1.HOG0009592	20088	19
N1.HOG0016146	20049	19
N1.HOG0004727	19971	19
N1.HOG0007068	19970	19
N1.HOG0007720	19947	19
N1.HOG0011597	19929	19
N1.HOG0006531	19897	19
N1.HOG0014491	19883	19
N1.HOG0005219	19792	19
N1.HOG0013541	19782	19
N1.HOG0009885	19776	19
N1.HOG0018442	19734	19
N1.HOG0004155	19642.7	19
N1.HOG0006128	19624.5	19
N1.HOG0015032	19559	19
N1.HOG0007199	19558	19
N1.HOG0018131	19534	19
N1.HOG0018361	19499	19
N1.HOG0015757	19497	19
N1.HOG0002139	19440	19
N1.HOG0015711	19253	19
N1.HOG0011951	19213	19
N1.HOG0006842	19181	19
N1.HOG0002331	19174	19
N1.HOG0009781	19171	19
N1.HOG0010825	19150	19
N1.HOG0007061	19114	19
N1.HOG0005574	19106	19
N1.HOG0014660	19082	19
N1.HOG0002964	19038	19
N1.HOG0012566	18996	19
N1.HOG0008861	18932	19
N1.HOG0017487	18913.3	19
N1.HOG0010559	18869	19
N1.HOG0004371	18812.5	19
N1.HOG0002593	18795	19
N1.HOG0007580	18776	19
N1.HOG0018339	18746	19
N1.HOG0019301	18729	19
N1.HOG0003984	18714	19
N1.HOG0002182	18669	19
N1.HOG0009745	18644	19
N1.HOG0018105	18635	19
N1.HOG0002572	18631	19
N1.HOG0013025	18626	19
N1.HOG0011010	18615	19
N1.HOG0005319	18577	19
N1.HOG0003846	18567	19
N1.HOG0024752	18557	19
N1.HOG0007210	18551	19
N1.HOG0007447	18547	19
N1.HOG0002262	18526	19
N1.HOG0001663	18493.8	19
N1.HOG0004132	18484.5	19
N1.HOG0012382	18451	19
N1.HOG0012574	18431	19
N1.HOG0011595	18413	19
N1.HOG0014767	18407	19
N1.HOG0004000	18381	19
N1.HOG0012293	18240	19
N1.HOG0003354	18229	19
N1.HOG0003881	18197	19
N1.HOG0007049	18185	19
N1.HOG0011187	18176	19
N1.HOG0007810	18152	19
N1.HOG0002327	18124.5	19
N1.HOG0018313	18084	19
N1.HOG0009281	18080	19
N1.HOG0011645	18032	19
N1.HOG0007062	18018	19
N1.HOG0008138	18001	19
N1.HOG0009996	17995	19
N1.HOG0014139	17985	19
N1.HOG0004192	17948	19
N1.HOG0004004	17935	19
N1.HOG0006898	17925	19
N1.HOG0013209	17892	19
N1.HOG0009320	17826	19
N1.HOG0008389	17768	19
N1.HOG0014951	17762	19
N1.HOG0009102	17742	19
N1.HOG0007044	17701	19
N1.HOG0004598	17681	19
N1.HOG0008733	17655	19
N1.HOG0018221	17634	19
N1.HOG0003980	17632	19
N1.HOG0012695	17627	19
N1.HOG0014085	17623	19
N1.HOG0015187	17577	19
N1.HOG0004957	17572	19
N1.HOG0007832	17542	19
N1.HOG0011474	17533	19
N1.HOG0007968	17519	19
N1.HOG0006621	17515	19
N1.HOG0013177	17490	19
N1.HOG0004141	17468.5	19
N1.HOG0013261	17468	19
N1.HOG0007084	17467	19
N1.HOG0006032	17457	19
N1.HOG0002204	17450	19
N1.HOG0008235	17443	19
N1.HOG0009498	17431	19
N1.HOG0011965	17427	19
N1.HOG0012370	17367	19
N1.HOG0005265	17333	19
N1.HOG0030262	17296	19
N1.HOG0001325	17221	19
N1.HOG0014486	17214	19
N1.HOG0011167	17178	19
N1.HOG0015170	17158	19
N1.HOG0008607	17134	19
N1.HOG0003714	17133	19
N1.HOG0005947	17126	19
N1.HOG0005553	17040	19
N1.HOG0009859	17030	19
N1.HOG0012084	17020	19
N1.HOG0011414	16955	19
N1.HOG0008680	16926	19
N1.HOG0016839	16920.5	19
N1.HOG0008651	16910	19
N1.HOG0012561	16877	19
N1.HOG0015433	16877	19
N1.HOG0009767	16836	19
N1.HOG0016830	16789	19
N1.HOG0016027	16780	19
N1.HOG0005356	16775	19
N1.HOG0010211	16750	19
N1.HOG0007765	16688	19
N1.HOG0016250	16669	19
N1.HOG0012398	16650	19
N1.HOG0009316	16637	19
N1.HOG0008536	16631	19
N1.HOG0005569	16626	19
N1.HOG0010639	16617	19
N1.HOG0002989	16609	19
N1.HOG0014367	16568	19
N1.HOG0016994	16562	19
N1.HOG0009290	16521	19
N1.HOG0005855	16515	19
N1.HOG0014812	16513	19
N1.HOG0007802	16509	19
N1.HOG0016596	16504	19
N1.HOG0013198	16436	19
N1.HOG0004165	16431	19
N1.HOG0012402	16397	19
N1.HOG0019319	16375	19
N1.HOG0007117	16373	19
N1.HOG0007309	16345	19
N1.HOG0007152	16343	19
N1.HOG0003387	16339	19
N1.HOG0015125	16318	19
N1.HOG0005357	16272	19
N1.HOG0013395	16265	19
N1.HOG0019713	16248	19
N1.HOG0002963	16241	19
N1.HOG0004477	16236	19
N1.HOG0010862	16227	19
N1.HOG0007930	16198	19
N1.HOG0007497	16197	19
N1.HOG0009612	16197	19
N1.HOG0013041	16190	19
N1.HOG0012036	16187	19
N1.HOG0013462	16169	19
N1.HOG0004643	16142	19
N1.HOG0008320	16135.5	19
N1.HOG0010627	16114	19
N1.HOG0011101	16105	19
N1.HOG0010489	16101	19
N1.HOG0009525	16066	19
N1.HOG0002773	16059	19
N1.HOG0008551	16055	19
N1.HOG0005887	16030	19
N1.HOG0004352	16019	19
N1.HOG0011943	16006	19
N1.HOG0012312	15996	19
N1.HOG0010500	15991	19
N1.HOG0011258	15980	19
N1.HOG0007547	15937	19
N1.HOG0009864	15906	19
N1.HOG0003095	15896	19
N1.HOG0009890	15889	19
N1.HOG0009894	15882	19
N1.HOG0011340	15880	19
N1.HOG0009199	15864	19
N1.HOG0005686	15837	19
N1.HOG0010340	15836	19
N1.HOG0007683	15792	19
N1.HOG0016285	15734	19
N1.HOG0006706	15726	19
N1.HOG0013197	15724	19
N1.HOG0013368	15716	19
N1.HOG0008582	15693	19
N1.HOG0015681	15690	19
N1.HOG0016036	15687	19
N1.HOG0007398	15672	19
N1.HOG0004306	15670	19
N1.HOG0013354	15670	19
N1.HOG0004918	15659.5	19
N1.HOG0015358	15642	19
N1.HOG0013286	15632	19
N1.HOG0008552	15567	19
N1.HOG0002858	15557.5	19
N1.HOG0008323	15507	19
N1.HOG0010191	15455	19
N1.HOG0013653	15423	19
N1.HOG0018028	15418	19
N1.HOG0006240	15412	19
N1.HOG0014156	15363	19
N1.HOG0003964	15356	19
N1.HOG0004222	15309	19
N1.HOG0005205	15304.5	19
N1.HOG0013091	15289	19
N1.HOG0014163	15264	19
N1.HOG0016798	15263	19
N1.HOG0010161	15258	19
N1.HOG0002492	15219	19
N1.HOG0016119	15217	19
N1.HOG0008778	15215	19
N1.HOG0011944	15195	19
N1.HOG0012878	15189	19
N1.HOG0002355	15182	19
N1.HOG0012601	15123	19
N1.HOG0003551	15122	19
N1.HOG0010373	15066	19
N1.HOG0003409	15060.6	19
N1.HOG0006259	14987	19
N1.HOG0013314	14977	19
N1.HOG0011751	14976	19
N1.HOG0012280	14973	19
N1.HOG0016270	14959	19
N1.HOG0011724	14953	19
N1.HOG0007248	14952	19
N1.HOG0012237	14950	19
N1.HOG0019091	14937	19
N1.HOG0010589	14886	19
N1.HOG0008800	14861	19
N1.HOG0019005	14846	19
N1.HOG0016647	14844	19
N1.HOG0014401	14839	19
N1.HOG0012836	14832	19
N1.HOG0013756	14822	19
N1.HOG0010491	14807	19
N1.HOG0005589	14804	19
N1.HOG0010053	14801	19
N1.HOG0013231	14791	19
N1.HOG0002879	14770	19
N1.HOG0004439	14742	19
N1.HOG0017824	14713	19
N1.HOG0011426	14698	19
N1.HOG0011540	14671	19
N1.HOG0011408	14660	19
N1.HOG0008426	14641	19
N1.HOG0012651	14641	19
N1.HOG0013985	14633	19
N1.HOG0007139	14631	19
N1.HOG0012614	14613	19
N1.HOG0003443	14609	19
N1.HOG0009108	14609	19
N1.HOG0009450	14606	19
N1.HOG0008894	14579	19
N1.HOG0015015	14576	19
N1.HOG0004161	14575	19
N1.HOG0017223	14537	19
N1.HOG0014454	14516	19
N1.HOG0005822	14513.5	19
N1.HOG0011119	14498	19
N1.HOG0003810	14492	19
N1.HOG0012857	14472	19
N1.HOG0003375	14463.5	19
N1.HOG0018141	14442	19
N1.HOG0014654	14439	19
N1.HOG0009453	14436	19
N1.HOG0008402	14421	19
N1.HOG0011822	14408	19
N1.HOG0009889	14400	19
N1.HOG0012828	14365	19
N1.HOG0014917	14345	19
N1.HOG0009038	14272	19
N1.HOG0016631	14261	19
N1.HOG0004512	14245	19
N1.HOG0003421	14232	19
N1.HOG0010157	14201	19
N1.HOG0009023	14196	19
N1.HOG0003938	14193	19
N1.HOG0009706	14189	19
N1.HOG0006412	14177	19
N1.HOG0014003	14133	19
N1.HOG0010096	14125	19
N1.HOG0003504	14106	19
N1.HOG0011706	14106	19
N1.HOG0008722	14087	19
N1.HOG0013489	14085	19
N1.HOG0003985	14063	19
N1.HOG0004593	14004	19
N1.HOG0006225	14001	19
N1.HOG0009155	14001	19
N1.HOG0009334	13999	19
N1.HOG0014052	13999	19
N1.HOG0018486	13999	19
N1.HOG0012129	13996	19
N1.HOG0025708	13994	19
N1.HOG0005858	13991	19
N1.HOG0008994	13979	19
N1.HOG0019004	13958	19
N1.HOG0013080	13922	19
N1.HOG0008947	13911	19
N1.HOG0000449	13892	19
N1.HOG0002033	13890	19
N1.HOG0009169	13862	19
N1.HOG0016173	13856	19
N1.HOG0010716	13812	19
N1.HOG0013071	13796	19
N1.HOG0001339	13778	19
N1.HOG0009096	13761	19
N1.HOG0012966	13748	19
N1.HOG0006274	13735	19
N1.HOG0010131	13730	19
N1.HOG0004069	13728	19
N1.HOG0008621	13725	19
N1.HOG0016392	13710	19
N1.HOG0014947	13691	19
N1.HOG0016892	13679	19
N1.HOG0012085	13677	19
N1.HOG0006575	13629.5	19
N1.HOG0004540	13629	19
N1.HOG0012833	13593	19
N1.HOG0016697	13555	19
N1.HOG0015882	13550	19
N1.HOG0010275	13542	19
N1.HOG0015169	13527	19
N1.HOG0018139	13522	19
N1.HOG0005295	13486	19
N1.HOG0017196	13486	19
N1.HOG0004587	13443	19
N1.HOG0012385	13431	19
N1.HOG0007293	13423	19
N1.HOG0000018	13408	19
N1.HOG0009391	13382	19
N1.HOG0005344	13380	19
N1.HOG0014588	13368	19
N1.HOG0017078	13344	19
N1.HOG0013452	13339	19
N1.HOG0001466	13336	19
N1.HOG0008739	13310	19
N1.HOG0004649	13272	19
N1.HOG0012819	13265	19
N1.HOG0010482	13261	19
N1.HOG0016059	13256	19
N1.HOG0015764	13233	19
N1.HOG0011491	13202	19
N1.HOG0005562	13188	19
N1.HOG0017134	13178	19
N1.HOG0013642	13165	19
N1.HOG0002177	13124	19
N1.HOG0014898	13121	19
N1.HOG0012690	13052	19
N1.HOG0005549	13044	19
N1.HOG0004258	13035	19
N1.HOG0011668	13003	19
N1.HOG0010289	12978	19
N1.HOG0014945	12977	19
N1.HOG0002970	12965	19
N1.HOG0009189	12957	19
N1.HOG0004956	12950	19
N1.HOG0003923	12939	19
N1.HOG0009854	12938	19
N1.HOG0014619	12934	19
N1.HOG0015087	12921	19
N1.HOG0018734	12911	19
N1.HOG0011174	12909	19
N1.HOG0014399	12902	19
N1.HOG0016215	12894	19
N1.HOG0012245	12883	19
N1.HOG0013990	12873	19
N1.HOG0015539	12845	19
N1.HOG0009778	12841	19
N1.HOG0013808	12810	19
N1.HOG0007516	12797	19
N1.HOG0015921	12774	19
N1.HOG0003746	12770	19
N1.HOG0009649	12769	19
N1.HOG0013038	12768	19
N1.HOG0012057	12764	19
N1.HOG0015046	12755	19
N1.HOG0013494	12734	19
N1.HOG0004307	12718.5	19
N1.HOG0007502	12712	19
N1.HOG0016821	12699	19
N1.HOG0002600	12679	19
N1.HOG0013643	12674	19
N1.HOG0010901	12660	19
N1.HOG0015537	12654	19
N1.HOG0014679	12653	19
N1.HOG0015089	12653	19
N1.HOG0007582	12644	19
N1.HOG0008676	12628	19
N1.HOG0005632	12617.5	19
N1.HOG0008189	12608	19
N1.HOG0009258	12604	19
N1.HOG0002438	12592	19
N1.HOG0009432	12581	19
N1.HOG0009784	12548	19
N1.HOG0003865	12546	19
N1.HOG0012961	12518	19
N1.HOG0012162	12511	19
N1.HOG0012256	12479	19
N1.HOG0011039	12473	19
N1.HOG0000957	12463	19
N1.HOG0002330	12461	19
N1.HOG0006103	12459	19
N1.HOG0014490	12459	19
N1.HOG0015727	12455	19
N1.HOG0013818	12454	19
N1.HOG0006694	12443	19
N1.HOG0010243	12437	19
N1.HOG0008732	12413	19
N1.HOG0000880	12407.7	19
N1.HOG0007343	12397	19
N1.HOG0013006	12383	19
N1.HOG0015045	12364	19
N1.HOG0017536	12343	19
N1.HOG0014986	12341	19
N1.HOG0014220	12336	19
N1.HOG0002293	12299	19
N1.HOG0016981	12270	19
N1.HOG0004710	12259	19
N1.HOG0010912	12259	19
N1.HOG0002346	12250	19
N1.HOG0002049	12237	19
N1.HOG0011553	12218	19
N1.HOG0012301	12211	19
N1.HOG0009235	12191	19
N1.HOG0008453	12173	19
N1.HOG0007118	12168	19
N1.HOG0012911	12163	19
N1.HOG0004562	12133	19
N1.HOG0000830	12114	19
N1.HOG0019144	12108	19
N1.HOG0014979	12092	19
N1.HOG0007797	12059	19
N1.HOG0001338	12054.5	19
N1.HOG0015018	12051	19
N1.HOG0000901	12027	19
N1.HOG0011599	11999	19
N1.HOG0014673	11988	19
N1.HOG0004504	11971	19
N1.HOG0004458	11938	19
N1.HOG0007077	11935	19
N1.HOG0008399	11913	19
N1.HOG0011799	11909	19
N1.HOG0006194	11904	19
N1.HOG0015856	11899	19
N1.HOG0015922	11879	19
N1.HOG0002594	11867	19
N1.HOG0003812	11855	19
N1.HOG0009390	11850	19
N1.HOG0007184	11822	19
N1.HOG0013262	11789	19
N1.HOG0015445	11787	19
N1.HOG0008659	11761	19
N1.HOG0012730	11756	19
N1.HOG0002780	11753	19
N1.HOG0003733	11740	19
N1.HOG0008675	11732	19
N1.HOG0014257	11720	19
N1.HOG0002413	11719	19
N1.HOG0009190	11710	19
N1.HOG0009173	11709	19
N1.HOG0017028	11707	19
N1.HOG0002873	11699.8	19
N1.HOG0004368	11692	19
N1.HOG0019069	11675.5	19
N1.HOG0008466	11675	19
N1.HOG0003243	11656.5	19
N1.HOG0010361	11656	19
N1.HOG0004052	11652	19
N1.HOG0013770	11644	19
N1.HOG0006284	11618	19
N1.HOG0006740	11618	19
N1.HOG0014084	11611	19
N1.HOG0014736	11605	19
N1.HOG0011572	11604	19
N1.HOG0011969	11602	19
N1.HOG0004928	11601	19
N1.HOG0014737	11600	19
N1.HOG0005289	11580	19
N1.HOG0005664	11579	19
N1.HOG0003101	11571	19
N1.HOG0001163	11544	19
N1.HOG0001470	11531	19
N1.HOG0010532	11527	19
N1.HOG0005997	11474	19
N1.HOG0003893	11473	19
N1.HOG0015117	11462	19
N1.HOG0006800	11447	19
N1.HOG0013994	11438	19
N1.HOG0008790	11420	19
N1.HOG0011002	11418	19
N1.HOG0006728	11399	19
N1.HOG0009069	11397	19
N1.HOG0014047	11381	19
N1.HOG0008719	11365	19
N1.HOG0008757	11339	19
N1.HOG0009928	11337	19
N1.HOG0004262	11332	19
N1.HOG0005428	11329	19
N1.HOG0006514	11294	19
N1.HOG0005772	11274	19
N1.HOG0010089	11274	19
N1.HOG0014746	11265	19
N1.HOG0009224	11263	19
N1.HOG0016595	11252	19
N1.HOG0014950	11237	19
N1.HOG0009666	11229	19
N1.HOG0010880	11218	19
N1.HOG0009559	11216	19
N1.HOG0019540	11214	19
N1.HOG0018980	11210	19
N1.HOG0012885	11193	19
N1.HOG0012582	11190	19
N1.HOG0018915	11172	19
N1.HOG0005186	11168	19
N1.HOG0001818	11123.5	19
N1.HOG0013419	11121	19
N1.HOG0008204	11108	19
N1.HOG0010730	11094	19
N1.HOG0004268	11084	19
N1.HOG0004682	11080	19
N1.HOG0006246	11079	19
N1.HOG0017769	11058	19
N1.HOG0010485	11037	19
N1.HOG0007170	10990	19
N1.HOG0007534	10983	19
N1.HOG0013763	10955	19
N1.HOG0012011	10949	19
N1.HOG0014023	10938	19
N1.HOG0009830	10936	19
N1.HOG0011418	10913	19
N1.HOG0010712	10906	19
N1.HOG0005169	10894	19
N1.HOG0013738	10879	19
N1.HOG0009901	10854	19
N1.HOG0007380	10853	19
N1.HOG0010530	10846	19
N1.HOG0007922	10826	19
N1.HOG0016212	10809	19
N1.HOG0012563	10796	19
N1.HOG0009918	10791	19
N1.HOG0014637	10791	19
N1.HOG0016183	10787	19
N1.HOG0016207	10778	19
N1.HOG0007860	10773	19
N1.HOG0017146	10760	19
N1.HOG0016015	10752	19
N1.HOG0006159	10749	19
N1.HOG0010705	10697	19
N1.HOG0004676	10681.5	19
N1.HOG0005879	10665	19
N1.HOG0014180	10665	19
N1.HOG0004032	10661	19
N1.HOG0013577	10655	19
N1.HOG0009359	10641	19
N1.HOG0014711	10632	19
N1.HOG0017567	10623	19
N1.HOG0016616	10615	19
N1.HOG0016028	10611	19
N1.HOG0004596	10598	19
N1.HOG0018950	10581	19
N1.HOG0006063	10553	19
N1.HOG0011650	10553	19
N1.HOG0010152	10552	19
N1.HOG0002378	10550	19
N1.HOG0005213	10548	19
N1.HOG0004599	10544	19
N1.HOG0010933	10530	19
N1.HOG0016011	10520	19
N1.HOG0007295	10502	19
N1.HOG0012743	10497	19
N1.HOG0016100	10483	19
N1.HOG0012132	10474	19
N1.HOG0008709	10472	19
N1.HOG0016217	10450	19
N1.HOG0010369	10445	19
N1.HOG0001648	10444	19
N1.HOG0012618	10436	19
N1.HOG0015410	10433	19
N1.HOG0015427	10429	19
N1.HOG0008584	10411	19
N1.HOG0011828	10401	19
N1.HOG0012797	10401	19
N1.HOG0013019	10399	19
N1.HOG0026529	10384	19
N1.HOG0003564	10369	19
N1.HOG0016071	10365	19
N1.HOG0004265	10361	19
N1.HOG0015731	10361	19
N1.HOG0001327	10341	19
N1.HOG0011234	10331	19
N1.HOG0015862	10311	19
N1.HOG0008648	10307	19
N1.HOG0002994	10302	19
N1.HOG0003813	10299	19
N1.HOG0018610	10294	19
N1.HOG0009976	10284	19
N1.HOG0016143	10281	19
N1.HOG0008130	10277	19
N1.HOG0012363	10273	19
N1.HOG0010155	10264	18
N1.HOG0009657	10235	18
N1.HOG0014178	10216	18
N1.HOG0017526	10216	18
N1.HOG0013787	10202	18
N1.HOG0013713	10196	18
N1.HOG0015417	10188	18
N1.HOG0016228	10177	18
N1.HOG0015069	10176	18
N1.HOG0012181	10173	18
N1.HOG0017027	10167	18
N1.HOG0014988	10163	18
N1.HOG0016434	10162	18
N1.HOG0002386	10160	18
N1.HOG0012475	10156	18
N1.HOG0006089	10149	18
N1.HOG0010496	10148	18
N1.HOG0015843	10138	18
N1.HOG0002350	10129	18
N1.HOG0013720	10128	18
N1.HOG0007137	10127	18
N1.HOG0017094	10124.5	18
N1.HOG0013672	10122	18
N1.HOG0010277	10114	18
N1.HOG0012954	10112	18
N1.HOG0001679	10103	18
N1.HOG0015211	10101	18
N1.HOG0003886	10094	18
N1.HOG0013977	10065	18
N1.HOG0015124	10035	18
N1.HOG0013132	10001	18
N1.HOG0011860	9998	18
N1.HOG0006434	9996	18
N1.HOG0003681	9995	18
N1.HOG0003982	9992	18
N1.HOG0011424	9989	18
N1.HOG0014034	9987	18
N1.HOG0008035	9976	18
N1.HOG0011265	9974	18
N1.HOG0004804	9958	18
N1.HOG0007361	9957	18
N1.HOG0006522	9950	18
N1.HOG0008166	9941	18
N1.HOG0012023	9922	18
N1.HOG0014471	9920	18
N1.HOG0014928	9902	18
N1.HOG0009656	9892	18
N1.HOG0011675	9889	18
N1.HOG0016280	9886	18
N1.HOG0006884	9882	18
N1.HOG0011465	9864	18
N1.HOG0012434	9864	18
N1.HOG0014970	9863	18
N1.HOG0010657	9860	18
N1.HOG0010725	9859	18
N1.HOG0014064	9844	18
N1.HOG0007970	9841	18
N1.HOG0011684	9831	18
N1.HOG0013406	9831	18
N1.HOG0013481	9823	18
N1.HOG0002786	9821	18
N1.HOG0011393	9815	18
N1.HOG0015608	9791	18
N1.HOG0002798	9783	18
N1.HOG0014567	9783	18
N1.HOG0004284	9774	18
N1.HOG0008443	9757	18
N1.HOG0012503	9757	18
N1.HOG0007230	9751	18
N1.HOG0008688	9750	18
N1.HOG0004907	9727	18
N1.HOG0010645	9713	18
N1.HOG0010576	9711.5	18
N1.HOG0004125	9710.5	18
N1.HOG0002985	9707	18
N1.HOG0003870	9701.5	18
N1.HOG0012361	9688	18
N1.HOG0011701	9682	18
N1.HOG0010502	9681	18
N1.HOG0013101	9650	18
N1.HOG0014927	9636	18
N1.HOG0002601	9633	18
N1.HOG0007927	9623	18
N1.HOG0011559	9623	18
N1.HOG0005285	9621	18
N1.HOG0015416	9616	18
N1.HOG0009693	9610	18
N1.HOG0012926	9603	18
N1.HOG0010278	9599	18
N1.HOG0015640	9599	18
N1.HOG0009264	9592	18
N1.HOG0015317	9586	18
N1.HOG0008878	9583	18
N1.HOG0010687	9579	18
N1.HOG0013611	9556	18
N1.HOG0009487	9553	18
N1.HOG0005317	9530	18
N1.HOG0005470	9530	18
N1.HOG0017953	9515	18
N1.HOG0009801	9511	18
N1.HOG0011522	9508	18
N1.HOG0016979	9503	18
N1.HOG0007664	9487	18
N1.HOG0009958	9475	18
N1.HOG0007667	9474	18
N1.HOG0015657	9472	18
N1.HOG0014585	9471	18
N1.HOG0005042	9470.5	18
N1.HOG0017296	9470	18
N1.HOG0004508	9464	18
N1.HOG0016034	9464	18
N1.HOG0009488	9451	18
N1.HOG0015220	9447	18
N1.HOG0014090	9445	18
N1.HOG0014388	9434	18
N1.HOG0013015	9433	18
N1.HOG0011476	9432	18
N1.HOG0012328	9432	18
N1.HOG0010573	9431	18
N1.HOG0011913	9416	18
N1.HOG0003866	9393	18
N1.HOG0011812	9392	18
N1.HOG0007888	9387	18
N1.HOG0014459	9384	18
N1.HOG0017302	9369	18
N1.HOG0006762	9364	18
N1.HOG0016184	9344	18
N1.HOG0017064	9342	18
N1.HOG0005038	9328	18
N1.HOG0014424	9327	18
N1.HOG0009050	9326	18
N1.HOG0013828	9324	18
N1.HOG0000454	9318	18
N1.HOG0009331	9310	18
N1.HOG0008820	9306	18
N1.HOG0016341	9304	18
N1.HOG0005412	9280	18
N1.HOG0013804	9268	18
N1.HOG0013330	9253	18
N1.HOG0012350	9250	18
N1.HOG0003703	9248	18
N1.HOG0016644	9219	18
N1.HOG0016420	9216	18
N1.HOG0005161	9192	18
N1.HOG0015507	9192	18
N1.HOG0008725	9179	18
N1.HOG0011436	9174	18
N1.HOG0008751	9171	18
N1.HOG0015663	9156	18
N1.HOG0011075	9155	18
N1.HOG0010220	9152	18
N1.HOG0013596	9147	18
N1.HOG0004694	9141.5	18
N1.HOG0010006	9123	18
N1.HOG0009956	9120	18
N1.HOG0010526	9107	18
N1.HOG0010463	9100	18
N1.HOG0008564	9099	18
N1.HOG0011789	9086	18
N1.HOG0026533	9081	18
N1.HOG0011199	9065	18
N1.HOG0010733	9050	18
N1.HOG0007462	9048	18
N1.HOG0018480	9042	18
N1.HOG0000489	9033	18
N1.HOG0005521	9026	18
N1.HOG0005331	9023	18
N1.HOG0025191	9022.5	18
N1.HOG0015081	9017	18
N1.HOG0007379	9015	18
N1.HOG0006404	9012	18
N1.HOG0011348	9004	18
N1.HOG0009843	9003	18
N1.HOG0013221	9003	18
N1.HOG0018868	9002	18
N1.HOG0013956	8994	18
N1.HOG0015912	8987	18
N1.HOG0007221	8986	18
N1.HOG0005920	8983	18
N1.HOG0004999	8982	18
N1.HOG0011606	8977	18
N1.HOG0016828	8973	18
N1.HOG0018538	8965	18
N1.HOG0015346	8958	18
N1.HOG0019355	8941	18
N1.HOG0008311	8939	18
N1.HOG0008754	8939	18
N1.HOG0005023	8935	18
N1.HOG0009774	8931	18
N1.HOG0000896	8925	18
N1.HOG0002743	8925	18
N1.HOG0012777	8909	18
N1.HOG0016602	8908	18
N1.HOG0010839	8890	18
N1.HOG0005653	8883.5	18
N1.HOG0012940	8871	18
N1.HOG0008907	8840	18
N1.HOG0013613	8837	18
N1.HOG0006275	8836	18
N1.HOG0007446	8832	18
N1.HOG0005722	8826	18
N1.HOG0035803	8823	18
N1.HOG0004143	8820	18
N1.HOG0007183	8814	18
N1.HOG0010937	8812	18
N1.HOG0004010	8807	18
N1.HOG0014303	8798	18
N1.HOG0012226	8797	18
N1.HOG0006919	8774	18
N1.HOG0006521	8752	18
N1.HOG0015385	8740	18
N1.HOG0008161	8735	18
N1.HOG0011021	8735	18
N1.HOG0013682	8735	18
N1.HOG0012170	8734	18
N1.HOG0004039	8699	18
N1.HOG0015147	8692	18
N1.HOG0015338	8691	18
N1.HOG0007579	8688	18
N1.HOG0015457	8677	18
N1.HOG0011342	8666	18
N1.HOG0013407	8664	18
N1.HOG0013588	8664	18
N1.HOG0005809	8650	18
N1.HOG0009383	8650	18
N1.HOG0014690	8647	18
N1.HOG0011366	8639	18
N1.HOG0010127	8635	18
N1.HOG0013438	8634	18
N1.HOG0007243	8628	18
N1.HOG0010621	8627	18
N1.HOG0013451	8622	18
N1.HOG0014075	8617	18
N1.HOG0002410	8615	18
N1.HOG0003454	8597	18
N1.HOG0005628	8579.5	18
N1.HOG0006171	8577	18
N1.HOG0016266	8577	18
N1.HOG0010985	8574	18
N1.HOG0004802	8564	18
N1.HOG0009346	8562	18
N1.HOG0014543	8548	18
N1.HOG0000826	8546	18
N1.HOG0009509	8545	18
N1.HOG0009421	8531	18
N1.HOG0015085	8526	18
N1.HOG0003822	8515	18
N1.HOG0013809	8510	18
N1.HOG0016007	8509	18
N1.HOG0003823	8498.5	18
N1.HOG0011425	8494	18
N1.HOG0003894	8492	18
N1.HOG0006043	8492	18
N1.HOG0003732	8478	18
N1.HOG0008197	8464	18
N1.HOG0018672	8464	18
N1.HOG0009905	8449	18
N1.HOG0014757	8446	18
N1.HOG0013888	8443	18
N1.HOG0008398	8438	18
N1.HOG0004235	8429	18
N1.HOG0009961	8427	18
N1.HOG0016733	8425	18
N1.HOG0012917	8423	18
N1.HOG0010523	8421	18
N1.HOG0011137	8421	18
N1.HOG0011814	8386	18
N1.HOG0000493	8381.83	18
N1.HOG0008077	8381	18
N1.HOG0008826	8378	18
N1.HOG0008324	8358	18
N1.HOG0004516	8349	18
N1.HOG0010534	8348	18
N1.HOG0002863	8345	18
N1.HOG0009738	8334	18
N1.HOG0015497	8334	18
N1.HOG0015412	8333	18
N1.HOG0003827	8325	18
N1.HOG0005278	8322	18
N1.HOG0013144	8321	18
N1.HOG0013279	8306	18
N1.HOG0002883	8300	18
N1.HOG0007461	8300	18
N1.HOG0010572	8285	18
N1.HOG0015396	8283	18
N1.HOG0015488	8267	18
N1.HOG0016396	8240	18
N1.HOG0000796	8237.79	18
N1.HOG0007973	8217	18
N1.HOG0015465	8213	18
N1.HOG0001638	8207	18
N1.HOG0010913	8202	18
N1.HOG0010545	8200	18
N1.HOG0008436	8196	18
N1.HOG0010123	8190	18
N1.HOG0011398	8187	18
N1.HOG0014427	8187	18
N1.HOG0000452	8169.5	18
N1.HOG0010876	8168	18
N1.HOG0008908	8165	18
N1.HOG0015971	8154	18
N1.HOG0012407	8151	18
N1.HOG0007166	8139	18
N1.HOG0007205	8130	18
N1.HOG0009751	8130	18
N1.HOG0004057	8124	18
N1.HOG0008028	8123	18
N1.HOG0012927	8122	18
N1.HOG0016971	8122	18
N1.HOG0015001	8107	18
N1.HOG0006640	8103	18
N1.HOG0012093	8100	18
N1.HOG0010111	8097	18
N1.HOG0004661	8092	18
N1.HOG0008615	8092	18
N1.HOG0012286	8087	18
N1.HOG0010606	8082	18
N1.HOG0012238	8068	18
N1.HOG0015386	8067	18
N1.HOG0017960	8065	18
N1.HOG0008792	8062	18
N1.HOG0013834	8060	18
N1.HOG0008065	8055	18
N1.HOG0012326	8055	18
N1.HOG0013949	8054	18
N1.HOG0012602	8049	18
N1.HOG0011450	8047	18
N1.HOG0011982	8042	18
N1.HOG0002794	8036	18
N1.HOG0006328	8036	18
N1.HOG0013211	8036	18
N1.HOG0018169	8031	18
N1.HOG0016156	8022	18
N1.HOG0014831	8009	18
N1.HOG0007549	8006	18
N1.HOG0010579	8000	18
N1.HOG0016792	7990	18
N1.HOG0008559	7984	18
N1.HOG0013320	7983	18
N1.HOG0016924	7980	18
N1.HOG0013010	7977	18
N1.HOG0010426	7965	18
N1.HOG0014159	7955	18
N1.HOG0006698	7953	18
N1.HOG0009954	7952	18
N1.HOG0011429	7951	18
N1.HOG0015768	7950	18
N1.HOG0006688	7945	18
N1.HOG0007548	7932	18
N1.HOG0013048	7930	18
N1.HOG0013755	7927	18
N1.HOG0011741	7922	18
N1.HOG0008645	7918	18
N1.HOG0010843	7904	18
N1.HOG0016117	7903	18
N1.HOG0006029	7900	18
N1.HOG0009124	7886	18
N1.HOG0010906	7880	18
N1.HOG0005821	7871	18
N1.HOG0009860	7869	18
N1.HOG0016751	7864	18
N1.HOG0012054	7857	18
N1.HOG0014651	7851	18
N1.HOG0011850	7846	18
N1.HOG0009461	7843	18
N1.HOG0011841	7837	18
N1.HOG0015763	7835	18
N1.HOG0011364	7834	18
N1.HOG0015357	7828	18
N1.HOG0013284	7821	18
N1.HOG0006309	7815	18
N1.HOG0008839	7815	18
N1.HOG0005506	7812	18
N1.HOG0008556	7809	18
N1.HOG0012029	7808	18
N1.HOG0015455	7795	18
N1.HOG0010673	7793	18
N1.HOG0016553	7793	18
N1.HOG0015413	7792	18
N1.HOG0003684	7785	18
N1.HOG0008589	7777	18
N1.HOG0011834	7761	18
N1.HOG0010102	7760	18
N1.HOG0009674	7757	18
N1.HOG0002840	7756.5	18
N1.HOG0008107	7755	18
N1.HOG0010795	7753	18
N1.HOG0012131	7746	18
N1.HOG0006288	7741	18
N1.HOG0015242	7741	18
N1.HOG0009735	7732	18
N1.HOG0014762	7714	18
N1.HOG0009428	7709	18
N1.HOG0011338	7707	18
N1.HOG0003040	7705	18
N1.HOG0014671	7702	18
N1.HOG0005303	7697	18
N1.HOG0009763	7694	18
N1.HOG0015696	7687	18
N1.HOG0009681	7683	18
N1.HOG0008677	7682	18
N1.HOG0005201	7680	18
N1.HOG0015776	7675	18
N1.HOG0012997	7674	18
N1.HOG0014299	7670	18
N1.HOG0011147	7663	18
N1.HOG0008171	7656	18
N1.HOG0008560	7647	18
N1.HOG0008580	7647	18
N1.HOG0012202	7646	18
N1.HOG0012955	7641	18
N1.HOG0012137	7636	18
N1.HOG0015178	7617	18
N1.HOG0011470	7614	18
N1.HOG0017067	7612	18
N1.HOG0007745	7611	18
N1.HOG0008549	7610	18
N1.HOG0010241	7606	18
N1.HOG0008874	7604	18
N1.HOG0018532	7603	18
N1.HOG0003096	7598	18
N1.HOG0011809	7597	18
N1.HOG0007216	7596	18
N1.HOG0010748	7596	18
N1.HOG0014784	7596	18
N1.HOG0003349	7584	18
N1.HOG0015298	7574	18
N1.HOG0015692	7574	18
N1.HOG0006172	7547	18
N1.HOG0013684	7537	18
N1.HOG0015634	7528	18
N1.HOG0013506	7527	18
N1.HOG0002408	7526	18
N1.HOG0005096	7525	18
N1.HOG0007126	7522	18
N1.HOG0011959	7518	18
N1.HOG0011272	7516	18
N1.HOG0007989	7514	18
N1.HOG0008103	7500	18
N1.HOG0012410	7496	18
N1.HOG0012080	7493	18
N1.HOG0016048	7486	18
N1.HOG0004311	7483	18
N1.HOG0008879	7482	18
N1.HOG0015889	7482	18
N1.HOG0011025	7479	18
N1.HOG0015566	7479	18
N1.HOG0006234	7461	18
N1.HOG0011520	7458	18
N1.HOG0004861	7449	18
N1.HOG0009895	7446	18
N1.HOG0013700	7439	18
N1.HOG0015782	7436	18
N1.HOG0009031	7427	18
N1.HOG0004695	7417	18
N1.HOG0010836	7417	18
N1.HOG0012403	7417	18
N1.HOG0011557	7416	18
N1.HOG0010833	7414	18
N1.HOG0015446	7413	18
N1.HOG0014535	7412	18
N1.HOG0008672	7410	18
N1.HOG0016268	7409	18
N1.HOG0010738	7407	18
N1.HOG0012330	7406	18
N1.HOG0013989	7400	18
N1.HOG0013191	7399	18
N1.HOG0013049	7392	18
N1.HOG0016090	7383	18
N1.HOG0017527	7382	18
N1.HOG0018697	7382	18
N1.HOG0011871	7378	18
N1.HOG0014944	7371	18
N1.HOG0007751	7369	18
N1.HOG0010490	7369	18
N1.HOG0010883	7369	18
N1.HOG0013525	7364	18
N1.HOG0015333	7363	18
N1.HOG0012106	7357	18
N1.HOG0008499	7354	18
N1.HOG0012413	7353	18
N1.HOG0007992	7351	18
N1.HOG0007982	7348	18
N1.HOG0011294	7346	18
N1.HOG0003833	7345	18
N1.HOG0014701	7344	18
N1.HOG0016668	7343	18
N1.HOG0002721	7342	18
N1.HOG0008400	7340	18
N1.HOG0015452	7339	18
N1.HOG0002603	7335	18
N1.HOG0012947	7335	18
N1.HOG0011774	7332	18
N1.HOG0017554	7330	18
N1.HOG0008886	7329	18
N1.HOG0009431	7329	18
N1.HOG0011898	7324	18
N1.HOG0010125	7303	18
N1.HOG0003698	7287	18
N1.HOG0008354	7287	18
N1.HOG0003796	7286	18
N1.HOG0009256	7285	18
N1.HOG0012272	7283	18
N1.HOG0015892	7280	18
N1.HOG0004294	7268.5	18
N1.HOG0005941	7268.5	18
N1.HOG0017289	7268	18
N1.HOG0007023	7244	18
N1.HOG0010692	7238	18
N1.HOG0011513	7236	18
N1.HOG0009623	7232	18
N1.HOG0014803	7231	18
N1.HOG0003839	7228	18
N1.HOG0003998	7224	18
N1.HOG0010991	7222	18
N1.HOG0002291	7216	18
N1.HOG0009646	7216	18
N1.HOG0010593	7208	18
N1.HOG0005874	7206	18
N1.HOG0003652	7203	18
N1.HOG0006395	7202	18
N1.HOG0004554	7199.5	18
N1.HOG0014933	7199	18
N1.HOG0013998	7190	18
N1.HOG0012156	7188	18
N1.HOG0009511	7184	18
N1.HOG0010164	7184	18
N1.HOG0017731	7178	18
N1.HOG0018383	7178	18
N1.HOG0008666	7175	18
N1.HOG0020341	7173	18
N1.HOG0011609	7168	18
N1.HOG0015525	7163	18
N1.HOG0014175	7162	18
N1.HOG0006905	7155	18
N1.HOG0014773	7151	18
N1.HOG0014313	7147	18
N1.HOG0010992	7145	18
N1.HOG0016768	7134	18
N1.HOG0005143	7133	18
N1.HOG0015044	7129	18
N1.HOG0001175	7127.67	18
N1.HOG0009181	7124	18
N1.HOG0012088	7121	18
N1.HOG0007498	7120	18
N1.HOG0008646	7120	18
N1.HOG0008777	7120	18
N1.HOG0012929	7120	18
N1.HOG0005949	7117	18
N1.HOG0004098	7113.5	18
N1.HOG0009782	7111	18
N1.HOG0016520	7111	18
N1.HOG0002075	7108	18
N1.HOG0011803	7102	18
N1.HOG0013825	7100	18
N1.HOG0012588	7095	18
N1.HOG0012868	7084	18
N1.HOG0013423	7082	18
N1.HOG0005542	7079.5	18
N1.HOG0012974	7079	18
N1.HOG0007769	7078	18
N1.HOG0011254	7073	18
N1.HOG0012304	7070	18
N1.HOG0011579	7069	18
N1.HOG0010215	7063	18
N1.HOG0010684	7060	18
N1.HOG0009111	7059	18
N1.HOG0010799	7044	18
N1.HOG0005124	7032	18
N1.HOG0009879	7029	18
N1.HOG0008970	7028	18
N1.HOG0012267	7020	18
N1.HOG0002411	7019.5	18
N1.HOG0008512	7019	18
N1.HOG0007615	7018	18
N1.HOG0004231	7007	18
N1.HOG0004313	7005	18
N1.HOG0009660	6996	18
N1.HOG0010529	6994	18
N1.HOG0007066	6992	18
N1.HOG0010183	6989	18
N1.HOG0008720	6988	18
N1.HOG0010109	6975	18
N1.HOG0014857	6975	18
N1.HOG0010569	6967	18
N1.HOG0018444	6964.5	18
N1.HOG0003956	6961	18
N1.HOG0004897	6959.5	18
N1.HOG0014747	6959	18
N1.HOG0012544	6948	18
N1.HOG0010776	6945	18
N1.HOG0011455	6945	18
N1.HOG0014207	6937	18
N1.HOG0012443	6934	18
N1.HOG0012152	6933	18
N1.HOG0013724	6932	18
N1.HOG0010718	6922	18
N1.HOG0010327	6919	18
N1.HOG0008449	6916	18
N1.HOG0015180	6913	18
N1.HOG0010245	6909	18
N1.HOG0013052	6905	18
N1.HOG0008321	6903	18
N1.HOG0008974	6902	18
N1.HOG0009362	6901	18
N1.HOG0013487	6901	18
N1.HOG0013445	6898	18
N1.HOG0003802	6897	17
N1.HOG0002347	6896	17
N1.HOG0008269	6894	17
N1.HOG0012674	6894	17
N1.HOG0014832	6893	17
N1.HOG0012998	6892	17
N1.HOG0009742	6890	17
N1.HOG0016706	6889	17
N1.HOG0016972	6888	17
N1.HOG0013616	6884	17
N1.HOG0010367	6882	17
N1.HOG0009970	6878	17
N1.HOG0012604	6875	17
N1.HOG0004259	6873	17
N1.HOG0004058	6871	17
N1.HOG0016473	6869	17
N1.HOG0004543	6868	17
N1.HOG0006189	6865	17
N1.HOG0014918	6864	17
N1.HOG0011600	6862	17
N1.HOG0012839	6861	17
N1.HOG0005407	6855	17
N1.HOG0013356	6854	17
N1.HOG0011680	6853	17
N1.HOG0003747	6852	17
N1.HOG0014557	6851	17
N1.HOG0016799	6849	17
N1.HOG0014089	6831	17
N1.HOG0016978	6830	17
N1.HOG0016701	6829	17
N1.HOG0014060	6825	17
N1.HOG0006918	6813	17
N1.HOG0013057	6810	17
N1.HOG0017057	6804	17
N1.HOG0015804	6797	17
N1.HOG0001678	6796.33	17
N1.HOG0015924	6787	17
N1.HOG0013912	6782	17
N1.HOG0018944	6777	17
N1.HOG0005093	6775.5	17
N1.HOG0009739	6775	17
N1.HOG0001330	6773	17
N1.HOG0013292	6773	17
N1.HOG0019014	6770	17
N1.HOG0015176	6767	17
N1.HOG0008798	6762	17
N1.HOG0007464	6761	17
N1.HOG0014445	6754	17
N1.HOG0011250	6730	17
N1.HOG0015072	6730	17
N1.HOG0015962	6730	17
N1.HOG0007165	6726	17
N1.HOG0004230	6719.33	17
N1.HOG0007114	6711	17
N1.HOG0006799	6705	17
N1.HOG0011231	6699	17
N1.HOG0012773	6698	17
N1.HOG0014294	6698	17
N1.HOG0003538	6697.5	17
N1.HOG0009853	6697	17
N1.HOG0012487	6691	17
N1.HOG0007257	6688	17
N1.HOG0011445	6688	17
N1.HOG0003751	6687	17
N1.HOG0001644	6675	17
N1.HOG0000922	6674	17
N1.HOG0002670	6673.67	17
N1.HOG0015960	6672	17
N1.HOG0015030	6671	17
N1.HOG0008371	6659	17
N1.HOG0013622	6659	17
N1.HOG0009653	6651	17
N1.HOG0013774	6648	17
N1.HOG0012933	6645	17
N1.HOG0016149	6639	17
N1.HOG0012345	6637	17
N1.HOG0010228	6636	17
N1.HOG0018411	6635	17
N1.HOG0005959	6634	17
N1.HOG0002802	6632	17
N1.HOG0007892	6632	17
N1.HOG0014039	6632	17
N1.HOG0008110	6627	17
N1.HOG0015950	6624	17
N1.HOG0010331	6623	17
N1.HOG0014073	6623	17
N1.HOG0012300	6622	17
N1.HOG0016621	6620	17
N1.HOG0011933	6619	17
N1.HOG0014937	6618	17
N1.HOG0016249	6617	17
N1.HOG0003475	6616	17
N1.HOG0005153	6613	17
N1.HOG0009793	6609	17
N1.HOG0007875	6602	17
N1.HOG0008786	6600	17
N1.HOG0005305	6599	17
N1.HOG0007913	6599	17
N1.HOG0007095	6598	17
N1.HOG0009474	6595	17
N1.HOG0007879	6594	17
N1.HOG0005585	6591	17
N1.HOG0008076	6589	17
N1.HOG0014504	6589	17
N1.HOG0016680	6588	17
N1.HOG0007264	6586	17
N1.HOG0010810	6584	17
N1.HOG0014931	6582	17
N1.HOG0025732	6578	17
N1.HOG0014169	6574	17
N1.HOG0012075	6573	17
N1.HOG0008364	6569	17
N1.HOG0014287	6564	17
N1.HOG0002746	6557	17
N1.HOG0008363	6552	17
N1.HOG0011090	6550	17
N1.HOG0017149	6544	17
N1.HOG0014228	6543	17
N1.HOG0006634	6538	17
N1.HOG0016822	6535	17
N1.HOG0003932	6532	17
N1.HOG0011642	6528	17
N1.HOG0011145	6527	17
N1.HOG0015499	6527	17
N1.HOG0011950	6520	17
N1.HOG0009555	6519	17
N1.HOG0014310	6512	17
N1.HOG0006359	6508	17
N1.HOG0009082	6507	17
N1.HOG0015784	6507	17
N1.HOG0009736	6501	17
N1.HOG0003934	6499.5	17
N1.HOG0017034	6495	17
N1.HOG0008829	6494	17
N1.HOG0013645	6492	17
N1.HOG0011380	6490	17
N1.HOG0002564	6486	17
N1.HOG0008284	6481	17
N1.HOG0012477	6475	17
N1.HOG0013497	6473	17
N1.HOG0003494	6471	17
N1.HOG0005491	6468	17
N1.HOG0012693	6467	17
N1.HOG0002403	6460	17
N1.HOG0011093	6458	17
N1.HOG0011453	6458	17
N1.HOG0015541	6457	17
N1.HOG0015940	6457	17
N1.HOG0012944	6452	17
N1.HOG0015577	6443	17
N1.HOG0006158	6440	17
N1.HOG0010826	6437	17
N1.HOG0012791	6437	17
N1.HOG0013124	6432	17
N1.HOG0001340	6431	17
N1.HOG0006952	6427	17
N1.HOG0002259	6424	17
N1.HOG0013199	6423	17
N1.HOG0003565	6421	17
N1.HOG0007877	6418	17
N1.HOG0009836	6418	17
N1.HOG0011397	6417	17
N1.HOG0014778	6417	17
N1.HOG0004150	6411	17
N1.HOG0008220	6411	17
N1.HOG0008728	6408	17
N1.HOG0015923	6406	17
N1.HOG0002398	6405	17
N1.HOG0009060	6405	17
N1.HOG0009842	6402	17
N1.HOG0011472	6400	17
N1.HOG0007600	6390	17
N1.HOG0010219	6390	17
N1.HOG0005825	6386	17
N1.HOG0015012	6384	17
N1.HOG0011355	6383	17
N1.HOG0004175	6377	17
N1.HOG0013206	6376	17
N1.HOG0004971	6371	17
[truncated: 10,139 more rows]
