# Supplementary material for: Comparative gene annotation and orthology assignments across 301 species of Drosophilidae
Source: PLoS Biol. 2026 Feb 18;24(2):e3003663. doi: 10.1371/journal.pbio.3003663 (PMC12928591; doi:10.1371/journal.pbio.3003663)
Supplement: S5 File — (ZIP) [file pbio.3003663.s019.zip]

Archive with 4 entries (3 files):
- S5 File/
- S5 File/301Fly_BUSCO_astral.nw
- S5 File/301Fly_HOG_astral.nw
- S5 File/301Fly_HOG_UCLDtree.nw
