# Supplementary material for: Comparative gene annotation and orthology assignments across 301 species of Drosophilidae
Source: PLoS Biol. 2026 Feb 18;24(2):e3003663. doi: 10.1371/journal.pbio.3003663 (PMC12928591; doi:10.1371/journal.pbio.3003663)
Supplement: S5 File — (ZIP) [file pbio.3003663.s019.zip › S5 File/301Fly_BUSCO_astral.nw]

((STEGANA_NIGRITHORAX:1,((LEUCOPHENGA_VARIA:1,(LEUCOPHENGA_MACULATA:1,LEUCOPHENGA_MONTANA:1):2.448385911):3.966452798,(CACOXENUS_INDAGATOR:1,(AMIOTA_MINOR:1,(AMIOTA_MARIAE:1,AMIOTA_COMMUNIS:2):0.06126446575):5.571632272):0.6678848108):0.2601355904):1.280352758,((SCAPTODROSOPHILA_LEBANONENSIS:1,(CHYMOMYZA_CAUDATULA:1,(CHYMOMYZA_PROCNEMIS:1,(CHYMOMYZA_AMOENA:1,(CHYMOMYZA_COSTATA:1,CHYMOMYZA_FUSCIMANA:1):0.6273588912):1.946896738):1.91566468):6.361587421):0.1879390658,(SCAPTODROSOPHILA_LATIFASCIAEFORMIS:1,((HIRTODROSOPHILA_DUNCANI:1,(((LORDIPHOSA_MOMMAI:1,((LORDIPHOSA_COLLINELLA:1,(LORDIPHOSA_ANDALUSIACA:1,LORDIPHOSA_FENESTRARUM:1):3.38620754):1.775754596,(LORDIPHOSA_MAGNIPECTINATA:1,(LORDIPHOSA_SP_3:1,(LORDIPHOSA_CLAROFINIS:1,LORDIPHOSA_SP_2_AFF_CLAROFINIS:1):1.466133053):4.266137658):2.838905489):1.410116208):4.744130559,((DROSOPHILA_STURTEVANTI:1,((DROSOPHILA_EMARGINATA:1,DROSOPHILA_NEOCORDATA:1):0.6072195059,(DROSOPHILA_SALTANS:1,(DROSOPHILA_AUSTROSALTANS:1,DROSOPHILA_PROSALTANS:1):0.6437971207):6.003612681):0.7946229045):4.327574885,((DROSOPHILA_SP_14030:1,DROSOPHILA_SUCINEA:1):6.694005155,(DROSOPHILA_NEBULOSA:1,(DROSOPHILA_INSULARIS:1,(DROSOPHILA_TROPICALIS:1,(DROSOPHILA_WILLISTONI:1,(DROSOPHILA_EQUINOXIALIS:1,DROSOPHILA_PAULISTORUM:1):2.729590227):1.339069346):1.572017623):5.070232744):0.7179873016):1.334113205):5.742062846):2.793320231,((((DROSOPHILA_GUANCHE:1,DROSOPHILA_SUBOBSCURA:1):4.648486264,(DROSOPHILA_BIFASCIATA:1,(DROSOPHILA_SUBSILVESTRIS:1,(DROSOPHILA_OBSCURA:1,(DROSOPHILA_AMBIGUA:1,DROSOPHILA_TRISTIS:1):1.281883944):2.689312609):1.724015722):0.9803424311):0.2642100569,((DROSOPHILA_HELVETICA:1,(DROSOPHILA_AZTECA:1,(DROSOPHILA_AFFINIS:1,(DROSOPHILA_ALGONQUIN:1,DROSOPHILA_ATHABASCA:1):0.3152835893):1.557759682):3.01566785):2.077628403,(DROSOPHILA_LOWEI:1,(DROSOPHILA_MIRANDA:1,(DROSOPHILA_PERSIMILIS:1,DROSOPHILA_PSEUDOOBSCURA:1.909572352):1.458425939):2.754763342):3.590218743):2.218443042):5.049712494,((DROSOPHILA_SETIFEMUR:1,(DROSOPHILA_IRONENSIS:1,((DROSOPHILA_VARIANS:1,(DROSOPHILA_VALLISMAIA:1,(DROSOPHILA_ERCEPEAE:1,DROSOPHILA_MERINA:1):0.700874673):5.227124274):0.7470450618,(((DROSOPHILA_ATRIPEX:1,DROSOPHILA_MONIERI:1):1.464068044,(DROSOPHILA_PANDORA:1,(DROSOPHILA_ANOMALATA:1,(DROSOPHILA_ANANASSAE:1,DROSOPHILA_PALLIDOSA:1):0.8537586888):0.9099965794):3.520062434):2.519268568,((DROSOPHILA_PSEUDOANANASSAE_NIGRENS:1,(DROSOPHILA_PSEUDOANANASSAE:1,DROSOPHILA_PSEUDOANANASSAE_PSEUDOANANASSAE:1):0.8675914566):3.498906961,((DROSOPHILA_BIPECTINATA:1,DROSOPHILA_PARABIPECTINATA:1):0.1739424858,(DROSOPHILA_MALERKOTLIANA_PALLENS:1,DROSOPHILA_MALERKOTLIANA_MALERKOTLIANA:1):0.3804683429):1.949144706):4.214511508):2.887870783):4.852025665):0.780030065):1.534694004,(((DROSOPHILA_PECTINIFERA:1,(DROSOPHILA_TRIAURARIA:1,(DROSOPHILA_TANI:1,(DROSOPHILA_RUFA:1,(DROSOPHILA_ASAHINAI:1,DROSOPHILA_LACTEICORNIS:1):0.5063342868):1.197107911):2.469704578):1.824948046):1.103727432,(DROSOPHILA_KANAPIAE:1,((DROSOPHILA_BOCKI:1,DROSOPHILA_KIKKAWAI:1):4.775243776,(DROSOPHILA_PUNJABIENSIS:1,((DROSOPHILA_JAMBULINA:1,(DROSOPHILA_SEGUYI:1,(DROSOPHILA_VULCANA:1,(DROSOPHILA_AFF_CHAUVACAE_BK:1,DROSOPHILA_BOCQUETI:1):3.67204685):0.1366593517):0.642498026):2.49661437,((DROSOPHILA_BUNNANDA:1,DROSOPHILA_SERRATA:1):2.077063877,((DROSOPHILA_BICORNUTA:1,DROSOPHILA_TRUNCATA:1):1.502775653,(DROSOPHILA_BIRCHII:1,DROSOPHILA_MAYRI:1):2.985741635):2.206084049):0.8767936492):0.08792783208):0.6978424986):2.563366939):0.8995450593):4.656608594,(DROSOPHILA_OSHIMAI:1,(((DROSOPHILA_ELEGANS:1,DROSOPHILA_GUNUNGCOLA:1):4.838739213,(DROSOPHILA_FUYAMAI:1,(DROSOPHILA_KURSEONGENSIS:1,(DROSOPHILA_PROLONGATA:1,(DROSOPHILA_CARROLLI:1,DROSOPHILA_RHOPALOA:1):0.1464361382):1.392751016):0.06499175284):5.414321291):2.470966053,(DROSOPHILA_FICUSPHILA:1,(((DROSOPHILA_BIARMIPES:1,(DROSOPHILA_SUBPULCHRELLA:1,DROSOPHILA_SUZUKII:1):3.120573466):2.921548602,(DROSOPHILA_MIMETICA:1,(DROSOPHILA_TAKAHASHII:1,(DROSOPHILA_LUTESCENS:1,(DROSOPHILA_PROSTIPENNIS:1,DROSOPHILA_PSEUDOTAKAHASHII:1):0.5559602156):0.162851975):1.755005473):2.462535984):1.977445713,(DROSOPHILA_EUGRACILIS:1,((DROSOPHILA_MELANOGASTER:1,(DROSOPHILA_MAURITIANA:1,(DROSOPHILA_SECHELLIA:1,DROSOPHILA_SIMULANS:1):0.06264797471):2.3531813):3.695571249,((DROSOPHILA_ERECTA:1,DROSOPHILA_ORENA:1):3.295569878,(DROSOPHILA_TEISSIERI:1,(DROSOPHILA_SANTOMEA:1,DROSOPHILA_YAKUBA:1):2.802390611):2.651861961):1.335860369):5.432321661):0.5912298695):1.191684413):0.05242541264):1.979889009):2.577492781):1.203662271):4.285967263):3.746025158):0.7210978482):0.8720263827,(DROSOPHILA_BUSCKII:1,((DROSOPHILA_REPLETOIDES:1,(((LIODROSOPHILA_AEREA:1,HYPSELOTHYREA_GUTTATA:1):1.913838537,(ZAPRIONUS_BOGORIENSIS:1,((ZAPRIONUS_GHESQUIEREI:1,(ZAPRIONUS_INERMIS:1,(ZAPRIONUS_KOLODKINAE:1,(ZAPRIONUS_TSACASI:1,ZAPRIONUS_TUBERCULATUS:1):1.254181053):3.217073757):3.741513511):0.4462772947,(ZAPRIONUS_ORNATUS:1,((ZAPRIONUS_AFRICANUS:1,(ZAPRIONUS_GABONICUS:1,ZAPRIONUS_INDIANUS:1):2.665939943):2.814921156,((ZAPRIONUS_CAPENSIS:1,(ZAPRIONUS_DAVIDI:1,ZAPRIONUS_TARONUS:1):0.5268199617):1.05308378,(ZAPRIONUS_VITTIGER:1,(ZAPRIONUS_LACHAISEI:1,(ZAPRIONUS_CAMEROUNENSIS:1,ZAPRIONUS_NIGRANUS:1):1.439749569):0.2799839413):2.410837183):2.508350166):0.5662167273):4.55971317):4.044811789):1.993538869):0.540309589,(DROSOPHILA_QUADRILINEATA:1,((DROSOPHILA_PRUINOSA:1,(((DROSOPHILA_IMMIGRANS:1,(DROSOPHILA_FORMOSANA:1,DROSOPHILA_USTULATA:1):0.3338874743):6.008938302,(DROSOPHILA_RUBIDA:1,(DROSOPHILA_HYPOCAUSTA:1,DROSOPHILA_SIAMANA:1):3.755762077):3.435711104):0.3040292446,(DROSOPHILA_NEOHYPOCAUSTA:1,(DROSOPHILA_NIVEIFRONS:1,((DROSOPHILA_SULFURIGASTER_ALBOSTRIGATA:1,(DROSOPHILA_SULFURIGASTER_BILIMBATA:1,(DROSOPHILA_SULFURIGASTER:1,DROSOPHILA_SULFURIGASTER_SULFURIGASTER:1):0.3874032478):1.399868564):1.254110117,((DROSOPHILA_KOHKOA:1,DROSOPHILA_PALLIDIFRONS:1):0.39032692,(DROSOPHILA_KEPULAUANA:1,(DROSOPHILA_ALBOMICANS:1,DROSOPHILA_NASUTA:1):0.4759424393):0.6682379236):0.03040758553):2.263787864):5.617536785):0.4987235652):3.555991145):1.392839849,(((DROSOPHILA_PALLIDIPENNIS:1,DROSOPHILA_TRIPUNCTATA:1):2.820980336,(DROSOPHILA_CARDINI:1,(DROSOPHILA_PARTHENOGENETICA:1,(DROSOPHILA_ACUTILABELLA:1,(DROSOPHILA_DUNNI:1,(DROSOPHILA_ARAWAKANA:1,DROSOPHILA_NIGRODUNNI:1):3.685551853):1.068040577):1.996731343):1.550150893):5.247811713):2.430763608,((DROSOPHILA_FUNEBRIS:1,DROSOPHILA_MACROSPINA:1):4.40420007,((DROSOPHILA_PUTRIDA:1,(DROSOPHILA_NEOTESTACEA:1,DROSOPHILA_TESTACEA:1):2.486571929):6.403523428,(DROSOPHILA_HISTRIO:1,((DROSOPHILA_KUNTZEI:1,(DROSOPHILA_PHALERATA:1,(DROSOPHILA_FALLENI:1,DROSOPHILA_INNUBILA:1):1.524894536):3.652479215):1.397729741,(DROSOPHILA_RELLIMA:1,((DROSOPHILA_GUTTIFERA:1,DROSOPHILA_QUINARIA:1):0.1762721748,(DROSOPHILA_SUBOCCIDENTALIS:1,(DROSOPHILA_RECENS:1,DROSOPHILA_SUBQUINARIA:1):2.229345634):0.4844783249):3.870343454):3.440930389):2.182604431):0.2414733166):0.1116567957):0.7102054713):1.920818603):1.095421056):0.5548127837):0.3413631087):0.1231408248,(((HIRTODROSOPHILA_TRIVITTATA:1,ZYGOTHRICA_FLAVOFINIRA:1):1.324479874,(HIRTODROSOPHILA_CAMERARIA:1,(HIRTODROSOPHILA_ALBORALIS:1,(HIRTODROSOPHILA_CONFUSA:1,HIRTODROSOPHILA_HISTRIOIDES:1):5.616740065):0.3444746696):1.463991206):1.003407358,(((DROSOPHILA_LACERTOSA:1,((DROSOPHILA_MICROMELANICA:1,DROSOPHILA_PARAMELANICA:1):4.419355167,(DROSOPHILA_COLORATA:1,DROSOPHILA_SORDIDULA:1):0.2435615266):2.034489703):3.442822918,(((DROSOPHILA_LACICOLA:1,(DROSOPHILA_BOREALIS:1,DROSOPHILA_FLAVOMONTANA:1):4.533286408):2.664262349,((DROSOPHILA_LITTORALIS:1,(DROSOPHILA_EZOANA:1,DROSOPHILA_KANEKOI:1):0.3473446603):0.3086769553,(DROSOPHILA_VIRILIS:1,(DROSOPHILA_NOVAMEXICANA:1,DROSOPHILA_AMERICANA_TEXANA:1.284161995):2.941115301):2.272464326):0.6867639861):5.400329776,(DROSOPHILA_PSEUDOTALAMANCANA:1,((DROSOPHILA_NANNOPTERA:1,DROSOPHILA_PACHEA:1):7.086737935,(DROSOPHILA_GAUCHA:1,((DROSOPHILA_PEGASA:1,(DROSOPHILA_METTLERI:1,(DROSOPHILA_EOHYDEI:1,DROSOPHILA_HYDEI:1):5.956286113):0.1236072748):0.0267272991,((DROSOPHILA_ANCEPS:1,DROSOPHILA_LEONIS:1):1.435446669,((DROSOPHILA_NIGRICRURIA:1,(DROSOPHILA_FULVIMACULA:1,(DROSOPHILA_PENINSULARIS:1,(DROSOPHILA_PARANAENSIS:1,(DROSOPHILA_MERCATORUM:1,DROSOPHILA_REPLETA:1):3.407207932):4.535366476):0.8667504966):1.574722736):1.370086419,((DROSOPHILA_MERIDIANA:1,DROSOPHILA_MERIDIONALIS:1):5.715623829,((DROSOPHILA_STALKERI:1,(DROSOPHILA_BUZZATII:1,DROSOPHILA_KOEPFERAE:1):1.461638981):4.572971214,(DROSOPHILA_HAMATOFILA:1,(DROSOPHILA_MAYAGUANA:1,((DROSOPHILA_ALDRICHI:1,DROSOPHILA_MULLERI:1):1.66481684,(DROSOPHILA_NAVOJOA:1,(DROSOPHILA_ARIZONAE:1,DROSOPHILA_MOJAVENSIS:1):3.019932486):0.9413315025):1.598946243):4.019485988):1.347381918):1.062055904):1.282263639):0.09172568685):0.6474872628):2.742538627):2.43354801):0.1603195717):2.301337233):1.758151587):2.173692201,((DROSOPHILA_FLAVOPINICOLA:1,DROSOPHILA_MACULINOTATA:1):1.270280734,((SCAPTOMYZA_HSUI:1,((SCAPTOMYZA_POLYGONIA:1,(SCAPTOMYZA_GRAMINUM:1,(SCAPTOMYZA_FLAVA:1,SCAPTOMYZA_MONTANA:1):4.042195378):0.1593341053):4.224895049,(SCAPTOMYZA_CALIGINOSA:1,(SCAPTOMYZA_PARVA:1,(SCAPTOMYZA_PALLIDA:1,(SCAPTOMYZA_REDUCTA:1,(SCAPTOMYZA_CYRTANDRAE:1,SCAPTOMYZA_TUMIDULA:1):3.295007184):2.698284316):0.4012351096):0.5959209308):0.2129061027):0.9484891352):4.672260968,((DROSOPHILA_PRIMAEVA:1,(DROSOPHILA_SETOSIMENTUM:1,((DROSOPHILA_PICTICORNIS:1,((DROSOPHILA_ANOMALIPES:1,DROSOPHILA_QUASIANOMALIPES:1):2.568436258,((DROSOPHILA_CYRTOLOMA:1,DROSOPHILA_MELANOCEPHALA:1):2.463618406,((DROSOPHILA_DIFFERENS:1,DROSOPHILA_PLANITIBIA:1):0.4161739626,(DROSOPHILA_SILVESTRIS:1,DROSOPHILA_HETERONEURA:1):1.211122484):2.773826928):1.49070243):1.032189821):0.05444965131,((DROSOPHILA_PAUCIPUNCTA:1,(DROSOPHILA_PROLACTICILLIA:1,DROSOPHILA_BASISETAE:3.861592546):0.9372750104):2.90716449,((DROSOPHILA_GLABRIAPEX:1,DROSOPHILA_MACROTHRIX:1):0.06015642627,((DROSOPHILA_HAWAIIENSIS:1,(DROSOPHILA_CRUCIGERA:1,(DROSOPHILA_GRIMSHAWI:1,DROSOPHILA_PULLIPES:1):1.435881886):0.9367210474):0.1146488229,(DROSOPHILA_ENGYOCHRACEA:1,(DROSOPHILA_VILLOSIPEDIS:1,(DROSOPHILA_OCHRACEA:1,(DROSOPHILA_MURPHYI:1,DROSOPHILA_SPROATI:1):1.199786139):0.03731705242):0.8525786854):1.079645659):0.5092765169):0.2649258625):2.00382154):2.375421367):1.134636442):0.2969949862,(((DROSOPHILA_DIVES:1,(DROSOPHILA_DEMIPOLITA:1,DROSOPHILA_MULTICILIATA:1):0.8567470247):1.845998719,(DROSOPHILA_LONGIPERDA:1,(DROSOPHILA_FUNGIPERDA:1,(DROSOPHILA_FULGIDA:1,DROSOPHILA_MELANOSOMA:1):3.604500491):0.1432706619):1.363602333):5.587110071,((DROSOPHILA_MIMICA:1,(DROSOPHILA_INFUSCATA:1,DROSOPHILA_KAMBYSELLISI:1):2.237561926):4.040833199,((DROSOPHILA_COGNATA:1,(DROSOPHILA_TANYTHRIX:1,DROSOPHILA_YOONI:1):0.9457370155):3.822455831,((DROSOPHILA_KOKEENSIS:1,(DROSOPHILA_NR_FUNDITA:1,(DROSOPHILA_CRACENS:1,DROSOPHILA_PARACRACENS:1):1.91890731):0.3805460122):1.166188558,(((DROSOPHILA_NR_MEDIALIS:1,DROSOPHILA_NIGRITARSUS:1):0.05110350773,(DROSOPHILA_SECLUSA:1,(DROSOPHILA_KUIA:1,DROSOPHILA_KUPEE:1):1.126222793):0.4345494359):0.0226721922,(DROSOPHILA_IMPARISETAE:1,(DROSOPHILA_ATROSCUTELLATA:1,(DROSOPHILA_TRICHAETOSA:1,((DROSOPHILA_NEUTRALIS:1,DROSOPHILA_PERCNOSOMA:1):1.87993043,(DROSOPHILA_INCOGNITA:1,(DROSOPHILA_CONFORMIS:1,DROSOPHILA_SORDIDAPEX:1):0.8706536983):1.427724829):1.013098328):0.06988683375):0.1650180646):0.1105106298):0.7157523855):1.415149403):3.813882565):0.09194169507):0.4172849904):5.92181833):2.827414962):2.702138167):1.899976111):0.4705293852):0.997260868):1.923677579):2.40883618):0.07342831061):4.039262545);
