# Supplementary material for: Comparative gene annotation and orthology assignments across 301 species of Drosophilidae
Source: PLoS Biol. 2026 Feb 18;24(2):e3003663. doi: 10.1371/journal.pbio.3003663 (PMC12928591; doi:10.1371/journal.pbio.3003663)
Supplement: S1 Data — (ZIP) [file pbio.3003663.s020.zip]

Archive with 3 entries (2 files):
- S1 Data/
- S1 Data/Annotation_MCMCglmm_model.rds
- S1 Data/CUB_MCMCglmm_model.rds
